# Supplementary material for: Identification of SLC35A1 as an essential host factor for the transduction of multi-serotype recombinant adeno-associated virus (AAV) vectors
Source: mBio. 2024 Nov 27;16(1):e03268-24. doi: 10.1128/mbio.03268-24 (PMC11708056; doi:10.1128/mbio.03268-24)
Supplement: Supplemental Tables — Tables S1 and S2. [file mbio.03268-24-s0005.xlsx]

## Sheet: FD400210-FD400208_filter_cutoff
Table S1. A list of genes enriched in the second round (FD400210-FD400208) of the sorted mCherry negative cells and ranked by the -log10 enrichment score.
	id	pos|score	pos|p-value	pos|fdr	pos|goodsgrna	pos|lfc	minus_log10_score	GO_Terms	GO_Terms_Func
514	DQX1	0.0086997	0.029496	0.820042	2	4.2564	2.0605	GO:0003678;GO:0003723;GO:0005524;GO:0005622;GO:0005681;GO:0016887;GO:0032508	DNA helicase activity;RNA binding;ATP binding;intracellular anatomical structure;spliceosomal complex;ATP hydrolysis activity;DNA duplex unwinding
534	MC5R	0.0056954	0.01977	0.798872	3	6.9084	2.24448	GO:0004930;GO:0004977;GO:0005515;GO:0005737;GO:0005886;GO:0005887;GO:0007187;GO:0007189;GO:0019222;GO:0042562	G protein-coupled receptor activity;melanocortin receptor activity;protein binding;cytoplasm;plasma membrane;integral component of plasma membrane;G protein-coupled receptor signaling pathway, coupled to cyclic nucleotide second messenger;adenylate cyclase-activating G protein-coupled receptor signaling pathway;regulation of metabolic process;hormone binding
610	GSAP	0.0066228	0.022768	0.812369	3	7.5819	2.17896	GO:0001540;GO:0005515;GO:0005802;GO:0030162;GO:1902004	amyloid-beta binding;protein binding;trans-Golgi network;regulation of proteolysis;positive regulation of amyloid-beta formation
654	SIX4	0.0026922	0.0096132	0.736045	1	-0.54768	2.56989	GO:0000785;GO:0000978;GO:0000981;GO:0001228;GO:0005634;GO:0005667;GO:0005737;GO:0006357;GO:0007519;GO:0008582;GO:0008584;GO:0009653;GO:0030238;GO:0030910;GO:0032880;GO:0034504;GO:0042472;GO:0043066;GO:0043524;GO:0043586;GO:0045214;GO:0045892;GO:0045893;GO:0045944;GO:0046661;GO:0048538;GO:0048699;GO:0048701;GO:0050678;GO:0051451;GO:0060037;GO:0061055;GO:0061197;GO:0061551;GO:0072075;GO:0072095;GO:…	chromatin;RNA polymerase II cis-regulatory region sequence-specific DNA binding;DNA-binding transcription factor activity, RNA polymerase II-specific;DNA-binding transcription activator activity, RNA polymerase II-specific;nucleus;transcription regulator complex;cytoplasm;regulation of transcription by RNA polymerase II;skeletal muscle tissue development;regulation of synaptic assembly at neuromu…
1108	TXNDC17	0.0045187	0.015846	0.782466	1	-0.86988	2.34499	GO:0004601;GO:0005515;GO:0005829;GO:0033209;GO:0047134;GO:0070062;GO:0098869	peroxidase activity;protein binding;cytosol;tumor necrosis factor-mediated signaling pathway;protein-disulfide reductase (NAD(P)) activity;extracellular exosome;cellular oxidant detoxification
1422	SLC25A33	0.0077481	0.026457	0.820042	3	1.2836	2.1108	GO:0000002;GO:0002082;GO:0005743;GO:0006390;GO:0006864;GO:0007005;GO:0008284;GO:0015218;GO:0016021;GO:0030307;GO:0031930;GO:0031966;GO:0032869;GO:0034551;GO:0051881;GO:1903426;GO:1990314;GO:1990519	mitochondrial genome maintenance;regulation of oxidative phosphorylation;mitochondrial inner membrane;mitochondrial transcription;pyrimidine nucleotide transport;mitochondrion organization;positive regulation of cell population proliferation;pyrimidine nucleotide transmembrane transporter activity;integral component of membrane;positive regulation of cell growth;mitochondria-nucleus signaling pat…
1558	P3H2	0.0023266	0.0083726	0.727385	3	7.9789	2.63328	GO:0005506;GO:0005604;GO:0005654;GO:0005783;GO:0005788;GO:0005794;GO:0005829;GO:0008285;GO:0016529;GO:0019511;GO:0019797;GO:0031418;GO:0032963;GO:0043231	iron ion binding;basement membrane;nucleoplasm;endoplasmic reticulum;endoplasmic reticulum lumen;Golgi apparatus;cytosol;negative regulation of cell population proliferation;sarcoplasmic reticulum;peptidyl-proline hydroxylation;procollagen-proline 3-dioxygenase activity;L-ascorbic acid binding;collagen metabolic process;intracellular membrane-bounded organelle
1651	LRRC32	0.002741	0.0097666	0.736045	3	8.3086	2.56209	GO:0001818;GO:0005515;GO:0005615;GO:0005654;GO:0005887;GO:0007179;GO:0009986;GO:0010628;GO:0031012;GO:0046007;GO:0050431;GO:0062009;GO:1901388;GO:1901398	negative regulation of cytokine production;protein binding;extracellular space;nucleoplasm;integral component of plasma membrane;transforming growth factor beta receptor signaling pathway;cell surface;positive regulation of gene expression;extracellular matrix;negative regulation of activated T cell proliferation;transforming growth factor beta binding;secondary palate development;regulation of t…
1864	TCP11	0.0026399	0.0094335	0.736045	1	-0.92365	2.57841	GO:0001669;GO:0007165;GO:0007275;GO:0007283;GO:0010737;GO:0016021;GO:0030154;GO:0036126;GO:0043949;GO:0097225;GO:1902490	acrosomal vesicle;signal transduction;multicellular organism development;spermatogenesis;protein kinase A signaling;integral component of membrane;cell differentiation;sperm flagellum;regulation of cAMP-mediated signaling;sperm midpiece;regulation of sperm capacitation
2017	RSPH9	2.6164e-05	0.00011215	0.103017	2	2.0578	4.5823	GO:0001534;GO:0003341;GO:0005515;GO:0005930;GO:0031514;GO:0035082;GO:0044458;GO:0060091;GO:0060294;GO:0062177;GO:0097729;GO:1904158	radial spoke;cilium movement;protein binding;axoneme;motile cilium;axoneme assembly;motile cilium assembly;kinocilium;cilium movement involved in cell motility;radial spoke assembly;9+2 motile cilium;axonemal central apparatus assembly
2034	VPS37A	0.0079562	0.027117	0.820042	1	-1.189	2.09929	GO:0000813;GO:0005515;GO:0005654;GO:0005813;GO:0005829;GO:0006612;GO:0006623;GO:0010008;GO:0016236;GO:0031902;GO:0036258;GO:0039702;GO:0043162;GO:0043231	ESCRT I complex;protein binding;nucleoplasm;centrosome;cytosol;protein targeting to membrane;protein targeting to vacuole;endosome membrane;macroautophagy;late endosome membrane;multivesicular body assembly;viral budding via host ESCRT complex;ubiquitin-dependent protein catabolic process via the multivesicular body sorting pathway;intracellular membrane-bounded organelle
2135	NIN	0.0060302	0.020871	0.805204	1	-0.64415	2.21967	GO:0000242;GO:0000922;GO:0005509;GO:0005515;GO:0005525;GO:0005654;GO:0005730;GO:0005813;GO:0005814;GO:0005881;GO:0005886;GO:0008104;GO:0010457;GO:0019900;GO:0021540;GO:0021957;GO:0030425;GO:0031116;GO:0034454;GO:0044295;GO:0045177;GO:0048668;GO:0050772;GO:0051011;GO:0051642;GO:0072686;GO:0090222;GO:0097431;GO:0097539;GO:0120103	pericentriolar material;spindle pole;calcium ion binding;protein binding;GTP binding;nucleoplasm;nucleolus;centrosome;centriole;cytoplasmic microtubule;plasma membrane;protein localization;centriole-centriole cohesion;kinase binding;corpus callosum morphogenesis;corticospinal tract morphogenesis;dendrite;positive regulation of microtubule polymerization;microtubule anchoring at centrosome;axonal …
2311	POLB	0.0041014	0.014468	0.782466	3	5.011	2.38707	GO:0001701;GO:0003684;GO:0003887;GO:0003906;GO:0005515;GO:0005634;GO:0005654;GO:0005737;GO:0005874;GO:0005876;GO:0006261;GO:0006281;GO:0006284;GO:0006286;GO:0006287;GO:0006290;GO:0006297;GO:0006303;GO:0006954;GO:0006974;GO:0007435;GO:0007568;GO:0008017;GO:0008630;GO:0010332;GO:0016446;GO:0016829;GO:0019899;GO:0032991;GO:0045471;GO:0046872;GO:0048535;GO:0048536;GO:0048872;GO:0051402;GO:0055093;GO:…	in utero embryonic development;damaged DNA binding;DNA-directed DNA polymerase activity;DNA-(apurinic or apyrimidinic site) endonuclease activity;protein binding;nucleus;nucleoplasm;cytoplasm;microtubule;spindle microtubule;DNA-dependent DNA replication;DNA repair;base-excision repair;base-excision repair, base-free sugar-phosphate removal;base-excision repair, gap-filling;pyrimidine dimer repair…
2314	KRTAP19-4	0.0054571	0.018959	0.797366	1	-1.0579	2.26304	GO:0005515;GO:0005829;GO:0005882	protein binding;cytosol;intermediate filament
2378	NPTXR	0.0041088	0.014498	0.782466	2	4.2693	2.38628	GO:0016021;GO:0046872;GO:0098962;GO:0098978	integral component of membrane;metal ion binding;regulation of postsynaptic neurotransmitter receptor activity;glutamatergic synapse
2397	GJA10	0.0085282	0.028953	0.820042	1	-0.021752	2.06914	GO:0005243;GO:0005886;GO:0005922;GO:0007267;GO:0007276;GO:0007416;GO:0016021;GO:0050908;GO:0055085	gap junction channel activity;plasma membrane;connexin complex;cell-cell signaling;gamete generation;synapse assembly;integral component of membrane;detection of light stimulus involved in visual perception;transmembrane transport
2568	PLD1	0.0067593	0.023212	0.812566	2	0.23625	2.1701	GO:0000139;GO:0004630;GO:0005515;GO:0005765;GO:0005768;GO:0005789;GO:0005794;GO:0005886;GO:0006654;GO:0006935;GO:0007264;GO:0007265;GO:0016020;GO:0016042;GO:0016324;GO:0030139;GO:0031902;GO:0032534;GO:0035091;GO:0035579;GO:0045727;GO:0048017;GO:0048471;GO:0048870;GO:0070290;GO:0070821;GO:0098693;GO:0098981	Golgi membrane;phospholipase D activity;protein binding;lysosomal membrane;endosome;endoplasmic reticulum membrane;Golgi apparatus;plasma membrane;phosphatidic acid biosynthetic process;chemotaxis;small GTPase mediated signal transduction;Ras protein signal transduction;membrane;lipid catabolic process;apical plasma membrane;endocytic vesicle;late endosome membrane;regulation of microvillus assem…
2590	MMP11	0.002402	0.0086456	0.731385	3	8.2224	2.61943	GO:0004222;GO:0004252;GO:0005576;GO:0005796;GO:0006508;GO:0007275;GO:0008270;GO:0022617;GO:0030198;GO:0030199;GO:0030574;GO:0031012;GO:0045599;GO:0071711	metalloendopeptidase activity;serine-type endopeptidase activity;extracellular region;Golgi lumen;proteolysis;multicellular organism development;zinc ion binding;extracellular matrix disassembly;extracellular matrix organization;collagen fibril organization;collagen catabolic process;extracellular matrix;negative regulation of fat cell differentiation;basement membrane organization
2644	KRT31	0.0014905	0.0054255	0.675652	1	-0.86179	2.82667	GO:0005200;GO:0005515;GO:0005615;GO:0005829;GO:0005882;GO:0007010;GO:0008544;GO:0070062	structural constituent of cytoskeleton;protein binding;extracellular space;cytosol;intermediate filament;cytoskeleton organization;epidermis development;extracellular exosome
2719	PSMG4	0.005405	0.018777	0.797366	2	0.98419	2.2672	GO:0032991;GO:0043248;GO:0044877	protein-containing complex;proteasome assembly;protein-containing complex binding
2789	CGB8	0.0047273	0.01656	0.783465	2	3.1168	2.32539	GO:0005179;GO:0005515;GO:0005576;GO:0005615;GO:0005737;GO:0006915;GO:0007165;GO:0007186;GO:0007267;GO:0007292	hormone activity;protein binding;extracellular region;extracellular space;cytoplasm;apoptotic process;signal transduction;G protein-coupled receptor signaling pathway;cell-cell signaling;female gamete generation
2836	RAB10	0.0091	0.030766	0.821264	2	1.3851	2.04096	GO:0000139;GO:0003925;GO:0005515;GO:0005525;GO:0005768;GO:0005789;GO:0005794;GO:0005802;GO:0005829;GO:0005856;GO:0005886;GO:0005912;GO:0005925;GO:0005929;GO:0006893;GO:0006904;GO:0007409;GO:0008021;GO:0009306;GO:0016192;GO:0016197;GO:0017157;GO:0019003;GO:0019882;GO:0030659;GO:0030667;GO:0030670;GO:0030859;GO:0031489;GO:0032593;GO:0032869;GO:0043001;GO:0045055;GO:0045200;GO:0048471;GO:0055037;GO:…	Golgi membrane;G protein activity;protein binding;GTP binding;endosome;endoplasmic reticulum membrane;Golgi apparatus;trans-Golgi network;cytosol;cytoskeleton;plasma membrane;adherens junction;focal adhesion;cilium;Golgi to plasma membrane transport;vesicle docking involved in exocytosis;axonogenesis;synaptic vesicle;protein secretion;vesicle-mediated transport;endosomal transport;regulation of e…
2906	MIA	0.0053528	0.01861	0.793969	1	-1.001	2.27142	GO:0005615;GO:0007165;GO:0008083;GO:0030198	extracellular space;signal transduction;growth factor activity;extracellular matrix organization
2978	PF4V1	0.00102	0.0037544	0.651711	1	-1.0604	2.9914	GO:0005515;GO:0005615;GO:0006954;GO:0008009;GO:0008201;GO:0030168;GO:0030593;GO:0045236;GO:0061844;GO:0070098;GO:0071222	protein binding;extracellular space;inflammatory response;chemokine activity;heparin binding;platelet activation;neutrophil chemotaxis;CXCR chemokine receptor binding;antimicrobial humoral immune response mediated by antimicrobial peptide;chemokine-mediated signaling pathway;cellular response to lipopolysaccharide
3324	TVP23B	0.0040339	0.014259	0.782466	3	5.9001	2.39427	GO:0005515;GO:0009306;GO:0016192;GO:0030173	protein binding;protein secretion;vesicle-mediated transport;integral component of Golgi membrane
3326	FAM122B	0.0022221	0.0080032	0.727385	2	1.28	2.65324	GO:0004865;GO:0043086	protein serine/threonine phosphatase inhibitor activity;negative regulation of catalytic activity
3345	PRSS21	0.005073	0.017681	0.788099	3	7.1277	2.29474	GO:0004252;GO:0005515;GO:0005576;GO:0005615;GO:0005737;GO:0005886;GO:0006508;GO:0007283;GO:0008236;GO:0016020;GO:0031225	serine-type endopeptidase activity;protein binding;extracellular region;extracellular space;cytoplasm;plasma membrane;proteolysis;spermatogenesis;serine-type peptidase activity;membrane;anchored component of membrane
3354	TNN	0.0095579	0.032222	0.826511	3	7.2368	2.01964	GO:0002076;GO:0003674;GO:0005178;GO:0005575;GO:0005615;GO:0007160;GO:0007409;GO:0009986;GO:0033689;GO:0042802;GO:0043025;GO:0045668;GO:0062023;GO:0070593;GO:0097442;GO:1905240;GO:1990026;GO:1990138;GO:2001223	osteoblast development;molecular_function;integrin binding;cellular_component;extracellular space;cell-matrix adhesion;axonogenesis;cell surface;negative regulation of osteoblast proliferation;identical protein binding;neuronal cell body;negative regulation of osteoblast differentiation;collagen-containing extracellular matrix;dendrite self-avoidance;CA3 pyramidal cell dendrite;negative regulatio…
3464	PZP	0.00086313	0.0032105	0.646554	1	-0.71197	3.06392	GO:0002020;GO:0004866;GO:0004867;GO:0005576;GO:0007565;GO:0010951;GO:0062023;GO:0070062;GO:0072562	protease binding;endopeptidase inhibitor activity;serine-type endopeptidase inhibitor activity;extracellular region;female pregnancy;negative regulation of endopeptidase activity;collagen-containing extracellular matrix;extracellular exosome;blood microparticle
3782	SLC13A2	0.0070938	0.024347	0.813252	3	6.9437	2.14912	GO:0005515;GO:0005886;GO:0005887;GO:0006814;GO:0015141;GO:0015361;GO:0016020;GO:0016021;GO:0070062;GO:0071422;GO:0098656	protein binding;plasma membrane;integral component of plasma membrane;sodium ion transport;succinate transmembrane transporter activity;low-affinity sodium:dicarboxylate symporter activity;membrane;integral component of membrane;extracellular exosome;succinate transmembrane transport;anion transmembrane transport
3839	ANXA4	0.0003138	0.0011855	0.435739	2	6.0927	3.50335	GO:0004859;GO:0005509;GO:0005515;GO:0005544;GO:0005634;GO:0005737;GO:0005886;GO:0006357;GO:0007165;GO:0007219;GO:0009986;GO:0012506;GO:0030855;GO:0031410;GO:0031965;GO:0032088;GO:0032717;GO:0042802;GO:0043066;GO:0043086;GO:0048306;GO:0048471;GO:0051059;GO:0062023;GO:0070062	phospholipase inhibitor activity;calcium ion binding;protein binding;calcium-dependent phospholipid binding;nucleus;cytoplasm;plasma membrane;regulation of transcription by RNA polymerase II;signal transduction;Notch signaling pathway;cell surface;vesicle membrane;epithelial cell differentiation;cytoplasmic vesicle;nuclear membrane;negative regulation of NF-kappaB transcription factor activity;ne…
3932	DEFA6	0.0018041	0.0065408	0.722629	2	3.6882	2.74374	GO:0002227;GO:0005515;GO:0005576;GO:0005615;GO:0005796;GO:0019731;GO:0031640;GO:0042803;GO:0050829;GO:0050830;GO:0050832;GO:0051673;GO:0061844;GO:0071222	innate immune response in mucosa;protein binding;extracellular region;extracellular space;Golgi lumen;antibacterial humoral response;killing of cells of other organism;protein homodimerization activity;defense response to Gram-negative bacterium;defense response to Gram-positive bacterium;defense response to fungus;membrane disruption in other organism;antimicrobial humoral immune response mediat…
4179	GEM	0.0089565	0.0303	0.820042	2	3.9966	2.04786	GO:0000278;GO:0000287;GO:0003924;GO:0005246;GO:0005515;GO:0005516;GO:0005525;GO:0005634;GO:0005886;GO:0006955;GO:0007165;GO:0007166;GO:0009898;GO:0019003;GO:0030496;GO:0051233;GO:0051276;GO:0051310;GO:0072686;GO:1901842	mitotic cell cycle;magnesium ion binding;GTPase activity;calcium channel regulator activity;protein binding;calmodulin binding;GTP binding;nucleus;plasma membrane;immune response;signal transduction;cell surface receptor signaling pathway;cytoplasmic side of plasma membrane;GDP binding;midbody;spindle midzone;chromosome organization;metaphase plate congression;mitotic spindle;negative regulation …
4200	PXYLP1	0.0089441	0.030266	0.820042	1	-0.72327	2.04846	GO:0000139;GO:0005515;GO:0005794;GO:0006024;GO:0010909;GO:0016021;GO:0016311;GO:0016791;GO:0050650	Golgi membrane;protein binding;Golgi apparatus;glycosaminoglycan biosynthetic process;positive regulation of heparan sulfate proteoglycan biosynthetic process;integral component of membrane;dephosphorylation;phosphatase activity;chondroitin sulfate proteoglycan biosynthetic process
4310	CREG2	0.00060164	0.0022666	0.601691	1	-0.70906	3.22066	GO:0005615;GO:0005783;GO:0005794	extracellular space;endoplasmic reticulum;Golgi apparatus
4436	ZIC1	0.0023249	0.0083695	0.727385	3	7.9753	2.6336	GO:0000978;GO:0000981;GO:0003700;GO:0005515;GO:0005634;GO:0005654;GO:0005737;GO:0006357;GO:0007389;GO:0007417;GO:0007420;GO:0008589;GO:0030154;GO:0042307;GO:0042472;GO:0045893;GO:0046872;GO:1990837	RNA polymerase II cis-regulatory region sequence-specific DNA binding;DNA-binding transcription factor activity, RNA polymerase II-specific;DNA-binding transcription factor activity;protein binding;nucleus;nucleoplasm;cytoplasm;regulation of transcription by RNA polymerase II;pattern specification process;central nervous system development;brain development;regulation of smoothened signaling path…
4443	TCEANC	0.0087881	0.029776	0.820042	1	-0.97451	2.05611	GO:0005515;GO:0005634;GO:0006351	protein binding;nucleus;transcription, DNA-templated
4458	LYRM7	0.0011246	0.0041211	0.651711	1	-0.73786	2.949	GO:0005515;GO:0005759;GO:0031966;GO:0034551;GO:0045333	protein binding;mitochondrial matrix;mitochondrial membrane;mitochondrial respiratory chain complex III assembly;cellular respiration
4610	AMOT	0.00010294	0.00039551	0.277057	2	5.8803	3.98742	GO:0001525;GO:0001570;GO:0001701;GO:0001702;GO:0001726;GO:0003365;GO:0005515;GO:0005654;GO:0005829;GO:0005884;GO:0005886;GO:0005923;GO:0006935;GO:0009897;GO:0016525;GO:0030027;GO:0030036;GO:0030054;GO:0030139;GO:0030334;GO:0031410;GO:0034260;GO:0034613;GO:0035329;GO:0038023;GO:0040019;GO:0042074;GO:0043532;GO:0043534;GO:0051056	angiogenesis;vasculogenesis;in utero embryonic development;gastrulation with mouth forming second;ruffle;establishment of cell polarity involved in ameboidal cell migration;protein binding;nucleoplasm;cytosol;actin filament;plasma membrane;bicellular tight junction;chemotaxis;external side of plasma membrane;negative regulation of angiogenesis;lamellipodium;actin cytoskeleton organization;cell ju…
4618	ANKRD20A2	0.0065982	0.022687	0.812369	3	6.7708	2.18057		NA
4640	HIST1H4C	0.00023545	0.00090162	0.382948	1	-0.71658	3.6281		NA
4739	UHRF1BP1	0.0080377	0.027358	0.820042	3	6.0132	2.09487	GO:0005515;GO:0042802;GO:0042826	protein binding;identical protein binding;histone deacetylase binding
4757	CXXC1	0.0050023	0.017445	0.788099	3	7.3628	2.30083	GO:0000987;GO:0005515;GO:0005634;GO:0005654;GO:0005829;GO:0006355;GO:0008270;GO:0016363;GO:0016607;GO:0035064;GO:0035097;GO:0042800;GO:0045322;GO:0045893;GO:0048188;GO:0051568	cis-regulatory region sequence-specific DNA binding;protein binding;nucleus;nucleoplasm;cytosol;regulation of transcription, DNA-templated;zinc ion binding;nuclear matrix;nuclear speck;methylated histone binding;histone methyltransferase complex;histone methyltransferase activity (H3-K4 specific);unmethylated CpG binding;positive regulation of transcription, DNA-templated;Set1C/COMPASS complex;hi…
4772	GPAA1	0.0067553	0.023192	0.812566	3	7.1057	2.17036	GO:0003923;GO:0005515;GO:0005739;GO:0005783;GO:0005789;GO:0005813;GO:0005829;GO:0006508;GO:0006621;GO:0015631;GO:0016020;GO:0016255;GO:0034235;GO:0042765;GO:0065003	GPI-anchor transamidase activity;protein binding;mitochondrion;endoplasmic reticulum;endoplasmic reticulum membrane;centrosome;cytosol;proteolysis;protein retention in ER lumen;tubulin binding;membrane;attachment of GPI anchor to protein;GPI anchor binding;GPI-anchor transamidase complex;protein-containing complex assembly
4843	LCE1A	0.0027206	0.0097013	0.736045	3	7.8118	2.56534	GO:0005515;GO:0005829;GO:0031424	protein binding;cytosol;keratinization
4927	PPP3CA	0.0012814	0.0047003	0.664675	3	7.2985	2.89232	GO:0000082;GO:0001975;GO:0004722;GO:0005509;GO:0005515;GO:0005516;GO:0005654;GO:0005737;GO:0005739;GO:0005829;GO:0005886;GO:0005955;GO:0006470;GO:0006606;GO:0006816;GO:0007420;GO:0007568;GO:0009898;GO:0014883;GO:0014898;GO:0016018;GO:0016311;GO:0019897;GO:0019899;GO:0030018;GO:0030335;GO:0033173;GO:0033192;GO:0033555;GO:0035562;GO:0036057;GO:0042060;GO:0042110;GO:0042383;GO:0043197;GO:0043403;GO:…	G1/S transition of mitotic cell cycle;response to amphetamine;protein serine/threonine phosphatase activity;calcium ion binding;protein binding;calmodulin binding;nucleoplasm;cytoplasm;mitochondrion;cytosol;plasma membrane;calcineurin complex;protein dephosphorylation;protein import into nucleus;calcium ion transport;brain development;aging;cytoplasmic side of plasma membrane;transition between f…
4968	SECTM1	0.0041765	0.014724	0.782466	3	7.1347	2.37919	GO:0005125;GO:0005515;GO:0005615;GO:0005794;GO:0005886;GO:0006955;GO:0007165;GO:0007498;GO:0016021;GO:0043123;GO:0070062	cytokine activity;protein binding;extracellular space;Golgi apparatus;plasma membrane;immune response;signal transduction;mesoderm development;integral component of membrane;positive regulation of I-kappaB kinase/NF-kappaB signaling;extracellular exosome
4994	KLHL34	0.00082688	0.0030903	0.646554	2	5.1433	3.08256	GO:0005615	extracellular space
5190	NKD2	0.0020131	0.0072852	0.727385	2	4.083	2.69613	GO:0005509;GO:0005515;GO:0005737;GO:0005886;GO:0006887;GO:0010954;GO:0016055;GO:0016323;GO:0016328;GO:0019838;GO:0030178;GO:0031410;GO:0031625;GO:0032036;GO:0032436;GO:0048210;GO:0051117;GO:0070382;GO:0071944;GO:0072659;GO:0090090;GO:1903078	calcium ion binding;protein binding;cytoplasm;plasma membrane;exocytosis;positive regulation of protein processing;Wnt signaling pathway;basolateral plasma membrane;lateral plasma membrane;growth factor binding;negative regulation of Wnt signaling pathway;cytoplasmic vesicle;ubiquitin protein ligase binding;myosin heavy chain binding;positive regulation of proteasomal ubiquitin-dependent protein …
5276	EFHD2	0.0010723	0.0039455	0.651711	2	4.9201	2.96968	GO:0005509;GO:0005886;GO:0045121;GO:0045296	calcium ion binding;plasma membrane;membrane raft;cadherin binding
5282	IK	0.0078521	0.026795	0.820042	1	-0.80308	2.10501	GO:0000228;GO:0000278;GO:0000398;GO:0005515;GO:0005634;GO:0005654;GO:0005737;GO:0007094;GO:0016607;GO:0034501;GO:0042802;GO:0071005;GO:0097431	nuclear chromosome;mitotic cell cycle;mRNA splicing, via spliceosome;protein binding;nucleus;nucleoplasm;cytoplasm;mitotic spindle assembly checkpoint signaling;nuclear speck;protein localization to kinetochore;identical protein binding;U2-type precatalytic spliceosome;mitotic spindle pole
5377	LGALS12	0.0084297	0.028638	0.820042	2	4.1067	2.07419	GO:0005178;GO:0005634;GO:0005737;GO:0005739;GO:0030246;GO:0030395;GO:0045598;GO:0050994;GO:0097193;GO:1904977	integrin binding;nucleus;cytoplasm;mitochondrion;carbohydrate binding;lactose binding;regulation of fat cell differentiation;regulation of lipid catabolic process;intrinsic apoptotic signaling pathway;lymphatic endothelial cell migration
5390	HEPN1	0.0073168	0.025065	0.820042	2	4.0755	2.13568	GO:0005737	cytoplasm
5410	PEX16	0.0031621	0.011267	0.769112	1	-0.63989	2.50002	GO:0005515;GO:0005777;GO:0005778;GO:0005779;GO:0005783;GO:0005789;GO:0005829;GO:0006625;GO:0007031;GO:0008022;GO:0016020;GO:0016557;GO:0016558;GO:0022615;GO:0032581;GO:0045046;GO:0106101	protein binding;peroxisome;peroxisomal membrane;integral component of peroxisomal membrane;endoplasmic reticulum;endoplasmic reticulum membrane;cytosol;protein targeting to peroxisome;peroxisome organization;protein C-terminus binding;membrane;peroxisome membrane biogenesis;protein import into peroxisome matrix;protein to membrane docking;ER-dependent peroxisome organization;protein import into p…
5594	CD34	0.0003924	0.0014714	0.47401	1	-0.39091	3.40627	GO:0001894;GO:0001935;GO:0003094;GO:0003158;GO:0005515;GO:0005737;GO:0005764;GO:0005886;GO:0005887;GO:0007160;GO:0007165;GO:0008134;GO:0008217;GO:0009897;GO:0009925;GO:0010628;GO:0010629;GO:0016324;GO:0030097;GO:0030195;GO:0030246;GO:0032703;GO:0032720;GO:0032733;GO:0035759;GO:0036053;GO:0038001;GO:0042482;GO:0043199;GO:0045019;GO:0045171;GO:0045766;GO:0048471;GO:0048870;GO:0050900;GO:0060290;GO:…	tissue homeostasis;endothelial cell proliferation;glomerular filtration;endothelium development;protein binding;cytoplasm;lysosome;plasma membrane;integral component of plasma membrane;cell-matrix adhesion;signal transduction;transcription factor binding;regulation of blood pressure;external side of plasma membrane;basal plasma membrane;positive regulation of gene expression;negative regulation o…
5634	MIP	0.0046649	0.016336	0.782683	3	7.7499	2.33116	GO:0005212;GO:0005515;GO:0005516;GO:0005783;GO:0005886;GO:0005887;GO:0005921;GO:0006833;GO:0007601;GO:0015250;GO:0016021;GO:0016324;GO:0045785;GO:0050896;GO:0051289;GO:0055085;GO:1990349	structural constituent of eye lens;protein binding;calmodulin binding;endoplasmic reticulum;plasma membrane;integral component of plasma membrane;gap junction;water transport;visual perception;water channel activity;integral component of membrane;apical plasma membrane;positive regulation of cell adhesion;response to stimulus;protein homotetramerization;transmembrane transport;gap junction-mediat…
5692	PACSIN2	0.0033425	0.011915	0.776124	2	4.5486	2.47593	GO:0005215;GO:0005515;GO:0005543;GO:0005737;GO:0005768;GO:0005769;GO:0005829;GO:0005856;GO:0005886;GO:0005901;GO:0005911;GO:0005925;GO:0007010;GO:0008092;GO:0016607;GO:0019898;GO:0030036;GO:0030100;GO:0032587;GO:0036010;GO:0042802;GO:0043231;GO:0045296;GO:0045806;GO:0048858;GO:0050804;GO:0055038;GO:0070062;GO:0070300;GO:0070836;GO:0072584;GO:0097320;GO:0098978	transporter activity;protein binding;phospholipid binding;cytoplasm;endosome;early endosome;cytosol;cytoskeleton;plasma membrane;caveola;cell-cell junction;focal adhesion;cytoskeleton organization;cytoskeletal protein binding;nuclear speck;extrinsic component of membrane;actin cytoskeleton organization;regulation of endocytosis;ruffle membrane;protein localization to endosome;identical protein bi…
5722	CCDC105	0.00010884	0.00042038	0.277057	3	8.3516	3.96321	GO:0005515;GO:0070062	protein binding;extracellular exosome
5803	C8orf82	0.0073318	0.025109	0.820042	1	-0.74685	2.13479		NA
5848	GNAI3	0.0081999	0.027891	0.820042	3	6.8476	2.08619	GO:0000139;GO:0001664;GO:0003924;GO:0005515;GO:0005525;GO:0005737;GO:0005765;GO:0005789;GO:0005813;GO:0005834;GO:0005886;GO:0006906;GO:0007049;GO:0007188;GO:0007193;GO:0007194;GO:0007212;GO:0007420;GO:0016020;GO:0016239;GO:0019003;GO:0019904;GO:0030496;GO:0031683;GO:0031821;GO:0032794;GO:0032930;GO:0033864;GO:0042588;GO:0045121;GO:0046039;GO:0046872;GO:0051301;GO:0070062;GO:1904707;GO:2001234	Golgi membrane;G protein-coupled receptor binding;GTPase activity;protein binding;GTP binding;cytoplasm;lysosomal membrane;endoplasmic reticulum membrane;centrosome;heterotrimeric G-protein complex;plasma membrane;vesicle fusion;cell cycle;adenylate cyclase-modulating G protein-coupled receptor signaling pathway;adenylate cyclase-inhibiting G protein-coupled receptor signaling pathway;negative re…
5897	EPHX3	0.0059781	0.0207	0.805204	1	-0.57396	2.22344	GO:0004301;GO:0005783;GO:0006629;GO:0016020;GO:0016021;GO:0016787;GO:0043231;GO:0097176	epoxide hydrolase activity;endoplasmic reticulum;lipid metabolic process;membrane;integral component of membrane;hydrolase activity;intracellular membrane-bounded organelle;epoxide metabolic process
5953	LOX	0.001085	0.0039885	0.651711	3	8.9965	2.96457	GO:0001649;GO:0001932;GO:0004720;GO:0005507;GO:0005515;GO:0005518;GO:0005576;GO:0005581;GO:0005615;GO:0005634;GO:0006464;GO:0007507;GO:0010468;GO:0016202;GO:0017015;GO:0018057;GO:0030199;GO:0030282;GO:0030324;GO:0031012;GO:0035791;GO:0035905;GO:0035906;GO:0042060;GO:0042493;GO:0042981;GO:0043491;GO:0045652;GO:0046716;GO:0048251;GO:0048514;GO:0048545;GO:0055001;GO:0060326;GO:0061448;GO:0071897;GO:…	osteoblast differentiation;regulation of protein phosphorylation;protein-lysine 6-oxidase activity;copper ion binding;protein binding;collagen binding;extracellular region;collagen trimer;extracellular space;nucleus;cellular protein modification process;heart development;regulation of gene expression;regulation of striated muscle tissue development;regulation of transforming growth factor beta re…
6140	OR6F1	0.0018451	0.0066822	0.727385	3	8.4733	2.73398	GO:0004930;GO:0004984;GO:0005886;GO:0007186;GO:0016021;GO:0050911	G protein-coupled receptor activity;olfactory receptor activity;plasma membrane;G protein-coupled receptor signaling pathway;integral component of membrane;detection of chemical stimulus involved in sensory perception of smell
6204	MAGEL2	0.0051038	0.017783	0.788099	2	4.7161	2.29211	GO:0000122;GO:0004842;GO:0005515;GO:0005634;GO:0005768;GO:0005769;GO:0005829;GO:0034314;GO:0042147;GO:0042752;GO:0045892;GO:0048511;GO:0051127;GO:0070534	negative regulation of transcription by RNA polymerase II;ubiquitin-protein transferase activity;protein binding;nucleus;endosome;early endosome;cytosol;Arp2/3 complex-mediated actin nucleation;retrograde transport, endosome to Golgi;regulation of circadian rhythm;negative regulation of transcription, DNA-templated;rhythmic process;positive regulation of actin nucleation;protein K63-linked ubiqui…
6419	IDNK	0.0092576	0.031269	0.824343	2	4.3195	2.0335	GO:0003674;GO:0005524;GO:0008150;GO:0016310;GO:0046177;GO:0046316	molecular_function;ATP binding;biological_process;phosphorylation;D-gluconate catabolic process;gluconokinase activity
6551	NANOGNB	0.0022007	0.0079214	0.727385	3	8.0643	2.65744	GO:0000785;GO:0000981;GO:0003677;GO:0005634;GO:0006357	chromatin;DNA-binding transcription factor activity, RNA polymerase II-specific;DNA binding;nucleus;regulation of transcription by RNA polymerase II
6593	RAB24	0.0086544	0.029358	0.820042	2	5.0358	2.06276	GO:0003924;GO:0005515;GO:0005525;GO:0005768;GO:0005776;GO:0005829;GO:0005886;GO:0006886;GO:0006914;GO:0012505;GO:0030139;GO:0030667	GTPase activity;protein binding;GTP binding;endosome;autophagosome;cytosol;plasma membrane;intracellular protein transport;autophagy;endomembrane system;endocytic vesicle;secretory granule membrane
6634	PRSS12	0.0095677	0.032258	0.826511	3	4.701	2.01919	GO:0004252;GO:0005044;GO:0005886;GO:0006887;GO:0006897;GO:0008236;GO:0030424;GO:0030425;GO:0031410;GO:0031638;GO:0043083;GO:0043195	serine-type endopeptidase activity;scavenger receptor activity;plasma membrane;exocytosis;endocytosis;serine-type peptidase activity;axon;dendrite;cytoplasmic vesicle;zymogen activation;synaptic cleft;terminal bouton
6635	ANKRD12	0.0030171	0.010758	0.755758	3	8.8765	2.52041	GO:0005654;GO:0005829	nucleoplasm;cytosol
6685	CTAGE8	0.0055613	0.019298	0.797366	2	2.1152	2.25482	GO:0005789;GO:0006888;GO:0009306;GO:0016021;GO:0035459;GO:0070971	endoplasmic reticulum membrane;endoplasmic reticulum to Golgi vesicle-mediated transport;protein secretion;integral component of membrane;vesicle cargo loading;endoplasmic reticulum exit site
6692	MAZ	0.008907	0.03015	0.820042	3	6.9625	2.05027	GO:0000122;GO:0000978;GO:0000981;GO:0003700;GO:0003723;GO:0005515;GO:0005634;GO:0006357;GO:0006367;GO:0006369;GO:0008284;GO:0010628;GO:0014068;GO:0030335;GO:0045893;GO:0046872;GO:0051897;GO:2001234	negative regulation of transcription by RNA polymerase II;RNA polymerase II cis-regulatory region sequence-specific DNA binding;DNA-binding transcription factor activity, RNA polymerase II-specific;DNA-binding transcription factor activity;RNA binding;protein binding;nucleus;regulation of transcription by RNA polymerase II;transcription initiation from RNA polymerase II promoter;termination of RN…
6707	NME8	0.0098229	0.033035	0.8267	3	7.0259	2.00776	GO:0005634;GO:0005737;GO:0005829;GO:0005930;GO:0007283;GO:0008017;GO:0016607;GO:0030154;GO:0030317;GO:0034614;GO:0036157;GO:0060271;GO:0097225;GO:0097228;GO:0097598	nucleus;cytoplasm;cytosol;axoneme;spermatogenesis;microtubule binding;nuclear speck;cell differentiation;flagellated sperm motility;cellular response to reactive oxygen species;outer dynein arm;cilium assembly;sperm midpiece;sperm principal piece;sperm cytoplasmic droplet
6747	PLEKHH1	0.0023992	0.0086393	0.731385	3	7.6713	2.61993	GO:0005856	cytoskeleton
6785	MRM1	0.0038937	0.013784	0.782466	2	4.6332	2.40964	GO:0000451;GO:0003723;GO:0005515;GO:0005739;GO:0005759;GO:0070039	rRNA 2'-O-methylation;RNA binding;protein binding;mitochondrion;mitochondrial matrix;rRNA (guanosine-2'-O-)-methyltransferase activity
6812	MB21D2	0.0087362	0.029605	0.820042	3	5.4642	2.05868	GO:0005515;GO:0044877;GO:0045296	protein binding;protein-containing complex binding;cadherin binding
6939	EXOSC6	0.0038283	0.013564	0.782466	2	4.5863	2.41699	GO:0000176;GO:0000177;GO:0000178;GO:0003723;GO:0004532;GO:0005654;GO:0005730;GO:0005829;GO:0006364;GO:0016075;GO:0034427;GO:0034475;GO:0045006;GO:0045190;GO:0045830;GO:0071028;GO:0071051	nuclear exosome (RNase complex);cytoplasmic exosome (RNase complex);exosome (RNase complex);RNA binding;exoribonuclease activity;nucleoplasm;nucleolus;cytosol;rRNA processing;rRNA catabolic process;nuclear-transcribed mRNA catabolic process, exonucleolytic, 3'-5';U4 snRNA 3'-end processing;DNA deamination;isotype switching;positive regulation of isotype switching;nuclear mRNA surveillance;polyade…
7123	OR5C1	0.0042579	0.014975	0.782466	1	-0.64636	2.3708	GO:0004930;GO:0004984;GO:0005549;GO:0005886;GO:0007186;GO:0016021;GO:0050911	G protein-coupled receptor activity;olfactory receptor activity;odorant binding;plasma membrane;G protein-coupled receptor signaling pathway;integral component of membrane;detection of chemical stimulus involved in sensory perception of smell
7158	NSUN2	0.003836	0.013593	0.782466	2	4.5505	2.41612	GO:0000049;GO:0001510;GO:0001701;GO:0003723;GO:0005634;GO:0005654;GO:0005730;GO:0005737;GO:0005739;GO:0005819;GO:0006400;GO:0007286;GO:0008168;GO:0010793;GO:0016428;GO:0030488;GO:0033313;GO:0033391;GO:0036416;GO:0048820;GO:0051301;GO:0062152;GO:0070062;GO:0080009;GO:2000736	tRNA binding;RNA methylation;in utero embryonic development;RNA binding;nucleus;nucleoplasm;nucleolus;cytoplasm;mitochondrion;spindle;tRNA modification;spermatid development;methyltransferase activity;regulation of mRNA export from nucleus;tRNA (cytosine-5-)-methyltransferase activity;tRNA methylation;meiotic cell cycle checkpoint signaling;chromatoid body;tRNA stabilization;hair follicle maturat…
7177	PCDH17	0.0054816	0.019047	0.797366	3	7.3071	2.26109	GO:0005509;GO:0005515;GO:0005887;GO:0007155;GO:0007156;GO:0030534;GO:0050805;GO:0098978;GO:0098982;GO:0099055;GO:0099056;GO:0099560;GO:1904071;GO:2000807	calcium ion binding;protein binding;integral component of plasma membrane;cell adhesion;homophilic cell adhesion via plasma membrane adhesion molecules;adult behavior;negative regulation of synaptic transmission;glutamatergic synapse;GABA-ergic synapse;integral component of postsynaptic membrane;integral component of presynaptic membrane;synaptic membrane adhesion;presynaptic active zone assembly…
7222	SLC25A18	0.008802	0.02982	0.820042	2	4.275	2.05542	GO:0005280;GO:0005313;GO:0005515;GO:0005743;GO:0006810;GO:0006811;GO:0015183;GO:0015810;GO:0015813;GO:0016021;GO:0022857;GO:0043490;GO:0070778;GO:1902600	amino acid:proton symporter activity;L-glutamate transmembrane transporter activity;protein binding;mitochondrial inner membrane;transport;ion transport;L-aspartate transmembrane transporter activity;aspartate transmembrane transport;L-glutamate transmembrane transport;integral component of membrane;transmembrane transporter activity;malate-aspartate shuttle;L-aspartate transmembrane transport;pr…
7233	TRPV5	0.0039449	0.013967	0.782466	2	2.8776	2.40396	GO:0005216;GO:0005262;GO:0005515;GO:0005516;GO:0005886;GO:0005887;GO:0006816;GO:0016324;GO:0035809;GO:0046872;GO:0051289;GO:0055074;GO:0070588;GO:0098703	ion channel activity;calcium channel activity;protein binding;calmodulin binding;plasma membrane;integral component of plasma membrane;calcium ion transport;apical plasma membrane;regulation of urine volume;metal ion binding;protein homotetramerization;calcium ion homeostasis;calcium ion transmembrane transport;calcium ion import across plasma membrane
7328	KLF7	0.0070528	0.024197	0.812566	3	7.2773	2.15164	GO:0000122;GO:0000785;GO:0000978;GO:0000981;GO:0001228;GO:0005634;GO:0005654;GO:0005829;GO:0006357;GO:0007409;GO:0007411;GO:0008270;GO:0042593;GO:0045604;GO:0045944;GO:0048813;GO:0061179;GO:1904178	negative regulation of transcription by RNA polymerase II;chromatin;RNA polymerase II cis-regulatory region sequence-specific DNA binding;DNA-binding transcription factor activity, RNA polymerase II-specific;DNA-binding transcription activator activity, RNA polymerase II-specific;nucleus;nucleoplasm;cytosol;regulation of transcription by RNA polymerase II;axonogenesis;axon guidance;zinc ion bindi…
7334	CHRNB3	0.0090569	0.030634	0.820042	3	6.6073	2.04302	GO:0005886;GO:0005887;GO:0005892;GO:0007165;GO:0007268;GO:0007271;GO:0015267;GO:0015464;GO:0016021;GO:0022848;GO:0030594;GO:0034220;GO:0035094;GO:0042166;GO:0042391;GO:0043005;GO:0045202;GO:0045211;GO:0050877;GO:0060079	plasma membrane;integral component of plasma membrane;acetylcholine-gated channel complex;signal transduction;chemical synaptic transmission;synaptic transmission, cholinergic;channel activity;acetylcholine receptor activity;integral component of membrane;acetylcholine-gated cation-selective channel activity;neurotransmitter receptor activity;ion transmembrane transport;response to nicotine;acety…
7437	CYFIP2	0.0015428	0.0056079	0.675652	2	1.2681	2.81169	GO:0000340;GO:0000902;GO:0005515;GO:0005634;GO:0005737;GO:0005829;GO:0006915;GO:0016020;GO:0030833;GO:0031209;GO:0031267;GO:0043005;GO:0045202;GO:0045862;GO:0048471;GO:0051388;GO:0070062;GO:0097202;GO:0097484;GO:0098609	RNA 7-methylguanosine cap binding;cell morphogenesis;protein binding;nucleus;cytoplasm;cytosol;apoptotic process;membrane;regulation of actin filament polymerization;SCAR complex;small GTPase binding;neuron projection;synapse;positive regulation of proteolysis;perinuclear region of cytoplasm;positive regulation of neurotrophin TRK receptor signaling pathway;extracellular exosome;activation of cys…
7445	VRTN	0.0041536	0.014645	0.782466	3	3.3995	2.38158	GO:0000785;GO:0004803;GO:0005515;GO:0006313;GO:0006357;GO:0043565	chromatin;transposase activity;protein binding;transposition, DNA-mediated;regulation of transcription by RNA polymerase II;sequence-specific DNA binding
7491	CD300A	0.0068113	0.023373	0.812566	2	3.4761	2.16677	GO:0001786;GO:0002376;GO:0004888;GO:0005515;GO:0005886;GO:0007155;GO:0008429;GO:0016020;GO:0016021;GO:0030889;GO:0032516;GO:0033007;GO:0034125;GO:0038023;GO:0043305;GO:0043407;GO:0048147;GO:0050856;GO:0050859;GO:0051134;GO:0060101;GO:0070062;GO:0070821;GO:0101003;GO:1902564;GO:1902567;GO:1902569;GO:2000417	phosphatidylserine binding;immune system process;transmembrane signaling receptor activity;protein binding;plasma membrane;cell adhesion;phosphatidylethanolamine binding;membrane;integral component of membrane;negative regulation of B cell proliferation;positive regulation of phosphoprotein phosphatase activity;negative regulation of mast cell activation involved in immune response;negative regul…
7494	PCGF1	0.0042527	0.014959	0.782466	3	7.7796	2.37134	GO:0000122;GO:0005515;GO:0005634;GO:0005654;GO:0006342;GO:0006355;GO:0008022;GO:0031519;GO:0035102;GO:0035518;GO:0036353;GO:0046872;GO:1990841	negative regulation of transcription by RNA polymerase II;protein binding;nucleus;nucleoplasm;chromatin silencing;regulation of transcription, DNA-templated;protein C-terminus binding;PcG protein complex;PRC1 complex;histone H2A monoubiquitination;histone H2A-K119 monoubiquitination;metal ion binding;promoter-specific chromatin binding
7511	DLG1	0.00029388	0.0011187	0.427624	3	8.0938	3.53183	GO:0000122;GO:0001658;GO:0001771;GO:0001772;GO:0001935;GO:0002088;GO:0004385;GO:0004721;GO:0005515;GO:0005604;GO:0005634;GO:0005737;GO:0005783;GO:0005789;GO:0005794;GO:0005829;GO:0005874;GO:0005886;GO:0005911;GO:0005923;GO:0006470;GO:0007015;GO:0007163;GO:0007268;GO:0008022;GO:0008092;GO:0008284;GO:0008360;GO:0009790;GO:0009898;GO:0014704;GO:0015459;GO:0016323;GO:0016324;GO:0016328;GO:0019901;GO:…	negative regulation of transcription by RNA polymerase II;branching involved in ureteric bud morphogenesis;immunological synapse formation;immunological synapse;endothelial cell proliferation;lens development in camera-type eye;guanylate kinase activity;phosphoprotein phosphatase activity;protein binding;basement membrane;nucleus;cytoplasm;endoplasmic reticulum;endoplasmic reticulum membrane;Golg…
7546	ERVW-1	0.0095515	0.032198	0.826511	2	4.5437	2.01993	GO:0000768;GO:0005886;GO:0006949;GO:0007520;GO:0009653;GO:0016021	syncytium formation by plasma membrane fusion;plasma membrane;syncytium formation;myoblast fusion;anatomical structure morphogenesis;integral component of membrane
7677	ZNF239	0.0050922	0.017747	0.788099	1	0.52791	2.29309	GO:0000122;GO:0000978;GO:0000981;GO:0001227;GO:0003677;GO:0003723;GO:0005515;GO:0005634;GO:0006357;GO:0046872	negative regulation of transcription by RNA polymerase II;RNA polymerase II cis-regulatory region sequence-specific DNA binding;DNA-binding transcription factor activity, RNA polymerase II-specific;DNA-binding transcription repressor activity, RNA polymerase II-specific;DNA binding;RNA binding;protein binding;nucleus;regulation of transcription by RNA polymerase II;metal ion binding
7690	ERBB3	0.0041805	0.014734	0.782466	2	4.7188	2.37877	GO:0004713;GO:0004714;GO:0004888;GO:0005515;GO:0005524;GO:0005615;GO:0005886;GO:0005887;GO:0007162;GO:0007165;GO:0007169;GO:0007275;GO:0007399;GO:0007422;GO:0007507;GO:0008284;GO:0009925;GO:0009968;GO:0014037;GO:0014065;GO:0014068;GO:0016323;GO:0018108;GO:0019838;GO:0021545;GO:0030296;GO:0031625;GO:0033674;GO:0038131;GO:0038132;GO:0038143;GO:0042060;GO:0042127;GO:0042802;GO:0043125;GO:0043235;GO:…	protein tyrosine kinase activity;transmembrane receptor protein tyrosine kinase activity;transmembrane signaling receptor activity;protein binding;ATP binding;extracellular space;plasma membrane;integral component of plasma membrane;negative regulation of cell adhesion;signal transduction;transmembrane receptor protein tyrosine kinase signaling pathway;multicellular organism development;nervous s…
7694	CALML4	0.0032665	0.011647	0.776124	3	2.7542	2.48592	GO:0005509;GO:0030234;GO:0050790	calcium ion binding;enzyme regulator activity;regulation of catalytic activity
7715	AXIN2	0.0096168	0.032395	0.826511	3	7.2097	2.01697	GO:0001756;GO:0001934;GO:0001957;GO:0003139;GO:0003413;GO:0005515;GO:0005634;GO:0005737;GO:0005813;GO:0005829;GO:0008013;GO:0008283;GO:0008285;GO:0010718;GO:0010942;GO:0016055;GO:0019899;GO:0030282;GO:0030877;GO:0031625;GO:0032423;GO:0034613;GO:0042476;GO:0043570;GO:0045668;GO:0048255;GO:0061181;GO:0070411;GO:0070602;GO:0090090	somitogenesis;positive regulation of protein phosphorylation;intramembranous ossification;secondary heart field specification;chondrocyte differentiation involved in endochondral bone morphogenesis;protein binding;nucleus;cytoplasm;centrosome;cytosol;beta-catenin binding;cell population proliferation;negative regulation of cell population proliferation;positive regulation of epithelial to mesench…
7716	SPA17	0.0085811	0.029132	0.820042	2	4.338	2.06646	GO:0003351;GO:0005515;GO:0005516;GO:0005576;GO:0005737;GO:0005929;GO:0007283;GO:0007338;GO:0007339;GO:0009897;GO:0031514;GO:0035686;GO:0097228	epithelial cilium movement involved in extracellular fluid movement;protein binding;calmodulin binding;extracellular region;cytoplasm;cilium;spermatogenesis;single fertilization;binding of sperm to zona pellucida;external side of plasma membrane;motile cilium;sperm fibrous sheath;sperm principal piece
7812	SLC22A17	0.0056655	0.019649	0.797366	2	1.9334	2.24676	GO:0004888;GO:0005515;GO:0005774;GO:0005886;GO:0005887;GO:0006879;GO:0015891;GO:0022857;GO:0031301;GO:0055085	transmembrane signaling receptor activity;protein binding;vacuolar membrane;plasma membrane;integral component of plasma membrane;cellular iron ion homeostasis;siderophore transport;transmembrane transporter activity;integral component of organelle membrane;transmembrane transport
7900	MYLK4	0.0088921	0.030104	0.820042	2	2.5545	2.051	GO:0004687;GO:0005515;GO:0005524;GO:0006468;GO:0106310;GO:0106311	myosin light chain kinase activity;protein binding;ATP binding;protein phosphorylation;protein serine kinase activity;protein threonine kinase activity
7909	MSRB3	0.0032143	0.01147	0.774674	3	4.5189	2.49291	GO:0005515;GO:0005737;GO:0005739;GO:0005783;GO:0005829;GO:0006979;GO:0008270;GO:0030091;GO:0033743;GO:0033745	protein binding;cytoplasm;mitochondrion;endoplasmic reticulum;cytosol;response to oxidative stress;zinc ion binding;protein repair;peptide-methionine (R)-S-oxide reductase activity;L-methionine-(R)-S-oxide reductase activity
8014	ANKH	0.0058915	0.020419	0.805204	3	6.2535	2.22977	GO:0001501;GO:0005315;GO:0005886;GO:0005887;GO:0007626;GO:0015114;GO:0016021;GO:0019867;GO:0030500;GO:0030504;GO:0030505;GO:0035435;GO:0055085	skeletal system development;inorganic phosphate transmembrane transporter activity;plasma membrane;integral component of plasma membrane;locomotory behavior;phosphate ion transmembrane transporter activity;integral component of membrane;outer membrane;regulation of bone mineralization;inorganic diphosphate transmembrane transporter activity;inorganic diphosphate transport;phosphate ion transmembr…
8101	HDDC3	0.0016996	0.006171	0.697903	2	3.8349	2.76965	GO:0005515;GO:0008893;GO:0046872	protein binding;guanosine-3',5'-bis(diphosphate) 3'-diphosphatase activity;metal ion binding
8336	DENND1A	0.0093002	0.03139	0.825262	3	6.5412	2.03151	GO:0005085;GO:0005654;GO:0005829;GO:0006897;GO:0015031;GO:0017124;GO:0030136;GO:0030425;GO:0030665;GO:0031267;GO:0032266;GO:0032456;GO:0032483;GO:0042734;GO:0043025;GO:0043231;GO:0043547;GO:0048488;GO:1901981	guanyl-nucleotide exchange factor activity;nucleoplasm;cytosol;endocytosis;protein transport;SH3 domain binding;clathrin-coated vesicle;dendrite;clathrin-coated vesicle membrane;small GTPase binding;phosphatidylinositol-3-phosphate binding;endocytic recycling;regulation of Rab protein signal transduction;presynaptic membrane;neuronal cell body;intracellular membrane-bounded organelle;positive reg…
8370	YDJC	0.0044834	0.015715	0.782466	3	7.3309	2.34839	GO:0000287;GO:0005975;GO:0019213	magnesium ion binding;carbohydrate metabolic process;deacetylase activity
8380	TPST2	0.0042057	0.014811	0.782466	1	-0.5374	2.37616	GO:0000139;GO:0005783;GO:0005794;GO:0006478;GO:0008146;GO:0008476;GO:0016021;GO:0042803;GO:0050427	Golgi membrane;endoplasmic reticulum;Golgi apparatus;peptidyl-tyrosine sulfation;sulfotransferase activity;protein-tyrosine sulfotransferase activity;integral component of membrane;protein homodimerization activity;3'-phosphoadenosine 5'-phosphosulfate metabolic process
8413	EPHB6	0.0074742	0.025584	0.820042	3	7.5778	2.12644	GO:0004714;GO:0005003;GO:0005005;GO:0005524;GO:0005576;GO:0005829;GO:0005886;GO:0005887;GO:0007169;GO:0007275;GO:0007411;GO:0018108;GO:0021952;GO:0033674;GO:0038023;GO:0043005;GO:0043235;GO:0048013	transmembrane receptor protein tyrosine kinase activity;ephrin receptor activity;transmembrane-ephrin receptor activity;ATP binding;extracellular region;cytosol;plasma membrane;integral component of plasma membrane;transmembrane receptor protein tyrosine kinase signaling pathway;multicellular organism development;axon guidance;peptidyl-tyrosine phosphorylation;central nervous system projection ne…
8496	ZNF844	0.0020145	0.0072899	0.727385	3	8.425	2.69583	GO:0000977;GO:0000981;GO:0005515;GO:0005634;GO:0006357;GO:0046872	RNA polymerase II transcription regulatory region sequence-specific DNA binding;DNA-binding transcription factor activity, RNA polymerase II-specific;protein binding;nucleus;regulation of transcription by RNA polymerase II;metal ion binding
8515	SBK2	0.0057232	0.019854	0.799619	2	4.8595	2.24236	GO:0000165;GO:0004708;GO:0005524;GO:0006468;GO:0106310;GO:0106311	MAPK cascade;MAP kinase kinase activity;ATP binding;protein phosphorylation;protein serine kinase activity;protein threonine kinase activity
8645	LMBRD1	0.0048837	0.017061	0.783793	3	6.6624	2.31125	GO:0005158;GO:0005515;GO:0005765;GO:0005774;GO:0005789;GO:0005886;GO:0007369;GO:0009235;GO:0015420;GO:0015889;GO:0016020;GO:0016021;GO:0030136;GO:0031419;GO:0032050;GO:0035612;GO:0038016;GO:0043231;GO:0045334;GO:0061462;GO:0072583;GO:0072665	insulin receptor binding;protein binding;lysosomal membrane;vacuolar membrane;endoplasmic reticulum membrane;plasma membrane;gastrulation;cobalamin metabolic process;ABC-type vitamin B12 transporter activity;cobalamin transport;membrane;integral component of membrane;clathrin-coated vesicle;cobalamin binding;clathrin heavy chain binding;AP-2 adaptor complex binding;insulin receptor internalizatio…
8664	LPAR3	0.0050471	0.017592	0.788099	3	7.9405	2.29696	GO:0001965;GO:0004930;GO:0005515;GO:0005543;GO:0005737;GO:0005886;GO:0005887;GO:0007187;GO:0007189;GO:0007204;GO:0007268;GO:0008289;GO:0019222;GO:0030424;GO:0032060;GO:0043410;GO:0045202;GO:0048672;GO:0051482;GO:0051928;GO:0070915	G-protein alpha-subunit binding;G protein-coupled receptor activity;protein binding;phospholipid binding;cytoplasm;plasma membrane;integral component of plasma membrane;G protein-coupled receptor signaling pathway, coupled to cyclic nucleotide second messenger;adenylate cyclase-activating G protein-coupled receptor signaling pathway;positive regulation of cytosolic calcium ion concentration;chemi…
8668	SIRPB1	0.0072277	0.02477	0.819067	2	4.4355	2.141	GO:0005515;GO:0005886;GO:0005887;GO:0007165;GO:0007166;GO:0009986;GO:0030667;GO:0050766;GO:0050870	protein binding;plasma membrane;integral component of plasma membrane;signal transduction;cell surface receptor signaling pathway;cell surface;secretory granule membrane;positive regulation of phagocytosis;positive regulation of T cell activation
8698	KCNA3	0.006486	0.022319	0.812369	3	6.9386	2.18802	GO:0005244;GO:0005249;GO:0005251;GO:0005515;GO:0005886;GO:0006813;GO:0008076;GO:0015271;GO:0016021;GO:0030424;GO:0034765;GO:0044305;GO:0045121;GO:0051260;GO:0071805;GO:0098978;GO:0099055;GO:0099056	voltage-gated ion channel activity;voltage-gated potassium channel activity;delayed rectifier potassium channel activity;protein binding;plasma membrane;potassium ion transport;voltage-gated potassium channel complex;outward rectifier potassium channel activity;integral component of membrane;axon;regulation of ion transmembrane transport;calyx of Held;membrane raft;protein homooligomerization;pot…
8779	ETV5	0.0083351	0.028342	0.820042	2	4.2765	2.07909	GO:0000122;GO:0000785;GO:0000976;GO:0000977;GO:0000981;GO:0001228;GO:0003677;GO:0003700;GO:0005515;GO:0005634;GO:0005654;GO:0006357;GO:0030154;GO:0034599;GO:0045666;GO:0045944;GO:0048133;GO:0060252;GO:1990837	negative regulation of transcription by RNA polymerase II;chromatin;transcription cis-regulatory region binding;RNA polymerase II transcription regulatory region sequence-specific DNA binding;DNA-binding transcription factor activity, RNA polymerase II-specific;DNA-binding transcription activator activity, RNA polymerase II-specific;DNA binding;DNA-binding transcription factor activity;protein bi…
8780	DPY19L3	0.005926	0.020545	0.805204	2	1.0576	2.22724	GO:0000030;GO:0005637;GO:0016021;GO:0018406	mannosyltransferase activity;nuclear inner membrane;integral component of membrane;protein C-linked glycosylation via 2'-alpha-mannosyl-L-tryptophan
8783	PTH	0.0089543	0.030295	0.820042	3	6.5583	2.04797	GO:0001501;GO:0005179;GO:0005515;GO:0005576;GO:0005615;GO:0006874;GO:0007186;GO:0007189;GO:0007202;GO:0007266;GO:0007267;GO:0008628;GO:0009967;GO:0010288;GO:0010468;GO:0010629;GO:0010960;GO:0030501;GO:0031856;GO:0031857;GO:0032331;GO:0033280;GO:0034645;GO:0042493;GO:0045453;GO:0045471;GO:0045725;GO:0045944;GO:0046058;GO:0046326;GO:0046686;GO:0047485;GO:0048018;GO:0048873;GO:0051428;GO:0055062;GO:…	skeletal system development;hormone activity;protein binding;extracellular region;extracellular space;cellular calcium ion homeostasis;G protein-coupled receptor signaling pathway;adenylate cyclase-activating G protein-coupled receptor signaling pathway;activation of phospholipase C activity;Rho protein signal transduction;cell-cell signaling;hormone-mediated apoptotic signaling pathway;positive …
8795	CORO7-PAM16	7.849e-05	0.00031833	0.253507	2	3.349	4.10519		NA
8804	FOS	0.0046751	0.016373	0.782683	1	-0.65028	2.33021	GO:0000785;GO:0000976;GO:0000978;GO:0000979;GO:0000981;GO:0001228;GO:0001661;GO:0003682;GO:0003700;GO:0005515;GO:0005634;GO:0005654;GO:0005783;GO:0005829;GO:0006306;GO:0006357;GO:0006366;GO:0006954;GO:0007179;GO:0007399;GO:0007565;GO:0007568;GO:0008134;GO:0009409;GO:0009416;GO:0009629;GO:0009636;GO:0016020;GO:0030431;GO:0031668;GO:0032496;GO:0032570;GO:0032870;GO:0032993;GO:0034097;GO:0034614;GO:…	chromatin;transcription cis-regulatory region binding;RNA polymerase II cis-regulatory region sequence-specific DNA binding;RNA polymerase II core promoter sequence-specific DNA binding;DNA-binding transcription factor activity, RNA polymerase II-specific;DNA-binding transcription activator activity, RNA polymerase II-specific;conditioned taste aversion;chromatin binding;DNA-binding transcription…
8901	TMEM80	0.0024762	0.0089025	0.731385	3	8.5242	2.60621	GO:0005515;GO:0016021;GO:0035869;GO:1905515	protein binding;integral component of membrane;ciliary transition zone;non-motile cilium assembly
8927	OVGP1	0.0084762	0.028792	0.820042	2	4.2748	2.0718	GO:0004568;GO:0005576;GO:0005829;GO:0005975;GO:0006032;GO:0007338;GO:0007565;GO:0008061;GO:0015630;GO:0030133;GO:0035805;GO:0043231;GO:0098595;GO:2000360	chitinase activity;extracellular region;cytosol;carbohydrate metabolic process;chitin catabolic process;single fertilization;female pregnancy;chitin binding;microtubule cytoskeleton;transport vesicle;egg coat;intracellular membrane-bounded organelle;perivitelline space;negative regulation of binding of sperm to zona pellucida
8934	TMEM239	0.0017518	0.0063642	0.711337	2	0.91211	2.75652	GO:0005515;GO:0016021	protein binding;integral component of membrane
8937	TRPS1	0.0084521	0.02871	0.820042	2	4.2489	2.07304	GO:0000122;GO:0000785;GO:0000977;GO:0001227;GO:0001501;GO:0003700;GO:0005515;GO:0005634;GO:0005654;GO:0006357;GO:0008270;GO:0019904;GO:0032330;GO:0032991	negative regulation of transcription by RNA polymerase II;chromatin;RNA polymerase II transcription regulatory region sequence-specific DNA binding;DNA-binding transcription repressor activity, RNA polymerase II-specific;skeletal system development;DNA-binding transcription factor activity;protein binding;nucleus;nucleoplasm;regulation of transcription by RNA polymerase II;zinc ion binding;protei…
8978	APOBR	0.0031098	0.011088	0.762075	2	4.768	2.50727	GO:0005886;GO:0006641;GO:0006869;GO:0006897;GO:0008203;GO:0016020;GO:0030229;GO:0034361;GO:0034362;GO:0042627	plasma membrane;triglyceride metabolic process;lipid transport;endocytosis;cholesterol metabolic process;membrane;very-low-density lipoprotein particle receptor activity;very-low-density lipoprotein particle;low-density lipoprotein particle;chylomicron
9071	C1orf168	0.0088401	0.029943	0.820042	3	4.9984	2.05354		NA
9130	PHKB	0.0021876	0.007883	0.727385	3	7.9684	2.66003	GO:0005515;GO:0005516;GO:0005829;GO:0005886;GO:0005964;GO:0005977;GO:0006091;GO:0006468	protein binding;calmodulin binding;cytosol;plasma membrane;phosphorylase kinase complex;glycogen metabolic process;generation of precursor metabolites and energy;protein phosphorylation
9249	ST3GAL6	0.0013092	0.004786	0.664675	3	8.1436	2.88299	GO:0000139;GO:0003836;GO:0006464;GO:0006486;GO:0006664;GO:0008373;GO:0009311;GO:0009312;GO:0016021;GO:0018146;GO:0052798;GO:0070062;GO:0071354;GO:0097503	Golgi membrane;beta-galactoside (CMP) alpha-2,3-sialyltransferase activity;cellular protein modification process;protein glycosylation;glycolipid metabolic process;sialyltransferase activity;oligosaccharide metabolic process;oligosaccharide biosynthetic process;integral component of membrane;keratan sulfate biosynthetic process;beta-galactoside alpha-2,3-sialyltransferase activity;extracellular e…
9298	ZNF664-FAM101A	0.0044144	0.01548	0.782466	2	2.4716	2.35513		NA
9484	CDK16	0.0002673	0.0010135	0.412155	2	5.9034	3.573	GO:0000083;GO:0004674;GO:0004693;GO:0005515;GO:0005524;GO:0005634;GO:0005737;GO:0005829;GO:0005886;GO:0006468;GO:0006887;GO:0007283;GO:0008021;GO:0015630;GO:0030252;GO:0031175;GO:0031234;GO:0043005;GO:0051726;GO:0061178;GO:0106310;GO:0106311	regulation of transcription involved in G1/S transition of mitotic cell cycle;protein serine/threonine kinase activity;cyclin-dependent protein serine/threonine kinase activity;protein binding;ATP binding;nucleus;cytoplasm;cytosol;plasma membrane;protein phosphorylation;exocytosis;spermatogenesis;synaptic vesicle;microtubule cytoskeleton;growth hormone secretion;neuron projection development;extr…
9538	SLC39A9	0.0094924	0.032016	0.826511	2	4.2516	2.02262	GO:0005515;GO:0006829;GO:0016021;GO:0046873;GO:0055085	protein binding;zinc ion transport;integral component of membrane;metal ion transmembrane transporter activity;transmembrane transport
9566	TTC7B	0.0008114	0.0030214	0.646554	3	9.7947	3.09076	GO:0005515;GO:0005829;GO:0005886;GO:0046854;GO:0072659	protein binding;cytosol;plasma membrane;phosphatidylinositol phosphate biosynthetic process;protein localization to plasma membrane
9763	TMEM254	0.00091542	0.0033871	0.646554	2	1.8319	3.03838	GO:0005515;GO:0016021	protein binding;integral component of membrane
9845	MAU2	0.0060241	0.020852	0.805204	2	4.6909	2.22011	GO:0000785;GO:0003690;GO:0005515;GO:0005634;GO:0005654;GO:0016604;GO:0032116;GO:0034088;GO:0047485;GO:0051301;GO:0071921;GO:0090694	chromatin;double-stranded DNA binding;protein binding;nucleus;nucleoplasm;nuclear body;SMC loading complex;maintenance of mitotic sister chromatid cohesion;protein N-terminus binding;cell division;cohesin loading;Scc2-Scc4 cohesin loading complex
9871	ARHGEF25	0.0098759	0.033208	0.827778	3	7.1106	2.00542	GO:0005085;GO:0005829;GO:0005886;GO:0030016;GO:0030017;GO:0035023;GO:0050790;GO:0051056	guanyl-nucleotide exchange factor activity;cytosol;plasma membrane;myofibril;sarcomere;regulation of Rho protein signal transduction;regulation of catalytic activity;regulation of small GTPase mediated signal transduction
9897	GPR65	0.0045708	0.016026	0.782466	2	2.3497	2.34001	GO:0004930;GO:0005886;GO:0005887;GO:0006915;GO:0006955;GO:0007186;GO:0007189;GO:0007275;GO:0010447;GO:0031532;GO:0035025;GO:0051482;GO:0051496;GO:0090630	G protein-coupled receptor activity;plasma membrane;integral component of plasma membrane;apoptotic process;immune response;G protein-coupled receptor signaling pathway;adenylate cyclase-activating G protein-coupled receptor signaling pathway;multicellular organism development;response to acidic pH;actin cytoskeleton reorganization;positive regulation of Rho protein signal transduction;positive r…
10020	MPHOSPH10	0.0076599	0.026184	0.820042	2	4.373	2.11578	GO:0000375;GO:0003723;GO:0005515;GO:0005654;GO:0005694;GO:0005730;GO:0005732;GO:0006364;GO:0006396;GO:0008380;GO:0032040;GO:0034457	RNA splicing, via transesterification reactions;RNA binding;protein binding;nucleoplasm;chromosome;nucleolus;sno(s)RNA-containing ribonucleoprotein complex;rRNA processing;RNA processing;RNA splicing;small-subunit processome;Mpp10 complex
10093	PTPRA	0.0097621	0.032855	0.826511	3	6.7636	2.01046	GO:0004725;GO:0005001;GO:0005515;GO:0005886;GO:0005887;GO:0005925;GO:0006468;GO:0006470;GO:0007229;GO:0008286;GO:0016020;GO:0035335;GO:0043235;GO:0050804;GO:0051893;GO:0070062;GO:0098685;GO:0099699	protein tyrosine phosphatase activity;transmembrane receptor protein tyrosine phosphatase activity;protein binding;plasma membrane;integral component of plasma membrane;focal adhesion;protein phosphorylation;protein dephosphorylation;integrin-mediated signaling pathway;insulin receptor signaling pathway;membrane;peptidyl-tyrosine dephosphorylation;receptor complex;modulation of chemical synaptic …
10114	ZNF474	0.0029533	0.010535	0.755758	2	2.048	2.52969	GO:0005515;GO:0046872	protein binding;metal ion binding
10126	ASB11	0.0014634	0.0053344	0.675652	2	5.1763	2.83464	GO:0005783;GO:0005829;GO:0016567;GO:0035556;GO:0045732	endoplasmic reticulum;cytosol;protein ubiquitination;intracellular signal transduction;positive regulation of protein catabolic process
10137	PCDH12	0.0039596	0.014013	0.782466	3	5.5315	2.40235	GO:0005509;GO:0005886;GO:0005887;GO:0005911;GO:0005977;GO:0007155;GO:0007156;GO:0008038;GO:0016339;GO:0060711;GO:0070062	calcium ion binding;plasma membrane;integral component of plasma membrane;cell-cell junction;glycogen metabolic process;cell adhesion;homophilic cell adhesion via plasma membrane adhesion molecules;neuron recognition;calcium-dependent cell-cell adhesion via plasma membrane cell adhesion molecules;labyrinthine layer development;extracellular exosome
10397	PANK1	0.0025764	0.0092206	0.731385	3	6.5974	2.58899	GO:0004594;GO:0005524;GO:0005634;GO:0005730;GO:0005737;GO:0005829;GO:0015937;GO:0016310;GO:0030136;GO:0042803;GO:0055037;GO:1905502	pantothenate kinase activity;ATP binding;nucleus;nucleolus;cytoplasm;cytosol;coenzyme A biosynthetic process;phosphorylation;clathrin-coated vesicle;protein homodimerization activity;recycling endosome;acetyl-CoA binding
10463	TDRD7	0.0056352	0.019556	0.797366	2	4.5311	2.24909	GO:0002089;GO:0003729;GO:0005515;GO:0005737;GO:0005759;GO:0007283;GO:0010608;GO:0033391;GO:0035770;GO:0047485;GO:0070306	lens morphogenesis in camera-type eye;mRNA binding;protein binding;cytoplasm;mitochondrial matrix;spermatogenesis;posttranscriptional regulation of gene expression;chromatoid body;ribonucleoprotein granule;protein N-terminus binding;lens fiber cell differentiation
10464	RHNO1	0.002901	0.010352	0.752343	2	2.1181	2.53745	GO:0000077;GO:0000725;GO:0005515;GO:0005634;GO:0005654;GO:0005694;GO:0007049;GO:0034644;GO:0070318;GO:0071479	DNA damage checkpoint signaling;recombinational repair;protein binding;nucleus;nucleoplasm;chromosome;cell cycle;cellular response to UV;positive regulation of G0 to G1 transition;cellular response to ionizing radiation
10597	MTA1	0.0058398	0.020244	0.805204	2	4.5006	2.2336	GO:0000122;GO:0000978;GO:0003682;GO:0003713;GO:0003714;GO:0005515;GO:0005634;GO:0005635;GO:0005654;GO:0005737;GO:0005829;GO:0005874;GO:0006302;GO:0007165;GO:0008270;GO:0010212;GO:0016575;GO:0016581;GO:0032922;GO:0040029;GO:0042826;GO:0043153;GO:0043161;GO:0043231;GO:0045475;GO:0045893;GO:0061629;GO:1902499	negative regulation of transcription by RNA polymerase II;RNA polymerase II cis-regulatory region sequence-specific DNA binding;chromatin binding;transcription coactivator activity;transcription corepressor activity;protein binding;nucleus;nuclear envelope;nucleoplasm;cytoplasm;cytosol;microtubule;double-strand break repair;signal transduction;zinc ion binding;response to ionizing radiation;histo…
10737	DMRTA2	0.003684	0.013062	0.782466	1	-0.046999	2.43368	GO:0000785;GO:0000978;GO:0000981;GO:0002052;GO:0005634;GO:0006357;GO:0007548;GO:0021796;GO:0035914;GO:0042802;GO:0046872;GO:0048665;GO:0071542;GO:1990837	chromatin;RNA polymerase II cis-regulatory region sequence-specific DNA binding;DNA-binding transcription factor activity, RNA polymerase II-specific;positive regulation of neuroblast proliferation;nucleus;regulation of transcription by RNA polymerase II;sex differentiation;cerebral cortex regionalization;skeletal muscle cell differentiation;identical protein binding;metal ion binding;neuron fate…
10751	C1GALT1	0.0034021	0.012125	0.776124	3	8.2158	2.46825	GO:0000139;GO:0001525;GO:0001822;GO:0005515;GO:0016021;GO:0016263;GO:0016267;GO:0030154;GO:0046872	Golgi membrane;angiogenesis;kidney development;protein binding;integral component of membrane;glycoprotein-N-acetylgalactosamine 3-beta-galactosyltransferase activity;O-glycan processing, core 1;cell differentiation;metal ion binding
10756	SRRM5	0.0021698	0.0078172	0.727385	2	1.5926	2.66358		NA
10793	DZANK1	0.0085851	0.029148	0.820042	3	6.6189	2.06625	GO:0042462;GO:0046872	eye photoreceptor cell development;metal ion binding
10795	CCL26	0.0045808	0.016061	0.782466	3	8.5016	2.33906	GO:0001938;GO:0002548;GO:0005515;GO:0005615;GO:0006935;GO:0006954;GO:0007165;GO:0007186;GO:0007267;GO:0008009;GO:0010818;GO:0030335;GO:0030593;GO:0030838;GO:0031728;GO:0031737;GO:0043547;GO:0048018;GO:0048020;GO:0048245;GO:0048247;GO:0050921;GO:0070098;GO:0070374;GO:0071346;GO:0071347;GO:0071356	positive regulation of endothelial cell proliferation;monocyte chemotaxis;protein binding;extracellular space;chemotaxis;inflammatory response;signal transduction;G protein-coupled receptor signaling pathway;cell-cell signaling;chemokine activity;T cell chemotaxis;positive regulation of cell migration;neutrophil chemotaxis;positive regulation of actin filament polymerization;CCR3 chemokine recept…
10929	C1QL2	0.0081527	0.027726	0.820042	2	4.3574	2.0887	GO:0005576;GO:0005581;GO:0042802	extracellular region;collagen trimer;identical protein binding
11041	SSTR2	0.0064204	0.022102	0.812369	2	4.5164	2.19244	GO:0004930;GO:0004994;GO:0005515;GO:0005829;GO:0005886;GO:0005887;GO:0006937;GO:0007187;GO:0007193;GO:0007218;GO:0007283;GO:0008285;GO:0021549;GO:0030165;GO:0030432;GO:0030900;GO:0038170;GO:0042277;GO:0042594;GO:0042923;GO:0043005;GO:0071385;GO:0071392	G protein-coupled receptor activity;somatostatin receptor activity;protein binding;cytosol;plasma membrane;integral component of plasma membrane;regulation of muscle contraction;G protein-coupled receptor signaling pathway, coupled to cyclic nucleotide second messenger;adenylate cyclase-inhibiting G protein-coupled receptor signaling pathway;neuropeptide signaling pathway;spermatogenesis;negative…
11046	PRND	0.0055938	0.019402	0.797366	2	4.5653	2.25229	GO:0005507;GO:0005515;GO:0005576;GO:0005886;GO:0006878;GO:0007340;GO:0031362;GO:0051260	copper ion binding;protein binding;extracellular region;plasma membrane;cellular copper ion homeostasis;acrosome reaction;anchored component of external side of plasma membrane;protein homooligomerization
11072	FXYD6	0.0071627	0.024564	0.816522	3	7.6191	2.14492	GO:0003674;GO:0005515;GO:0005886;GO:0006811;GO:0008150;GO:0017080;GO:0098978;GO:0099055;GO:0099056;GO:2000649	molecular_function;protein binding;plasma membrane;ion transport;biological_process;sodium channel regulator activity;glutamatergic synapse;integral component of postsynaptic membrane;integral component of presynaptic membrane;regulation of sodium ion transmembrane transporter activity
11083	ARHGEF3	0.0050401	0.017567	0.788099	3	4.0573	2.29756	GO:0005085;GO:0005515;GO:0005829;GO:0007266;GO:0035025;GO:0050790;GO:0051056	guanyl-nucleotide exchange factor activity;protein binding;cytosol;Rho protein signal transduction;positive regulation of Rho protein signal transduction;regulation of catalytic activity;regulation of small GTPase mediated signal transduction
11100	ZADH2	0.0061865	0.021362	0.812369	1	0.0002983	2.20855	GO:0003674;GO:0005777;GO:0006693;GO:0008150;GO:0008270;GO:0036132;GO:0045599;GO:0047522	molecular_function;peroxisome;prostaglandin metabolic process;biological_process;zinc ion binding;13-prostaglandin reductase activity;negative regulation of fat cell differentiation;15-oxoprostaglandin 13-oxidase activity
11127	PTAR1	0.0087054	0.029506	0.820042	3	6.65	2.06021	GO:0005737;GO:0008318;GO:0018342	cytoplasm;protein prenyltransferase activity;protein prenylation
11129	IL17RE	0.0090256	0.030527	0.820042	2	4.5659	2.04452	GO:0005515;GO:0005576;GO:0005737;GO:0005886;GO:0006954;GO:0016021;GO:0019221;GO:0030368	protein binding;extracellular region;cytoplasm;plasma membrane;inflammatory response;integral component of membrane;cytokine-mediated signaling pathway;interleukin-17 receptor activity
11170	STK32B	0.0012706	0.0046563	0.664675	3	8.4799	2.89599	GO:0004674;GO:0005524;GO:0018105;GO:0035556;GO:0046872;GO:0106310;GO:0106311	protein serine/threonine kinase activity;ATP binding;peptidyl-serine phosphorylation;intracellular signal transduction;metal ion binding;protein serine kinase activity;protein threonine kinase activity
11276	ZNF284	0.0033187	0.011833	0.776124	1	-0.19996	2.47903	GO:0000978;GO:0000981;GO:0005634;GO:0006355;GO:0006357;GO:0046872	RNA polymerase II cis-regulatory region sequence-specific DNA binding;DNA-binding transcription factor activity, RNA polymerase II-specific;nucleus;regulation of transcription, DNA-templated;regulation of transcription by RNA polymerase II;metal ion binding
11333	FBXL7	0.001986	0.0071775	0.727385	3	8.852	2.70202	GO:0000086;GO:0000151;GO:0000209;GO:0000278;GO:0005515;GO:0005813;GO:0005829;GO:0006511;GO:0016567;GO:0019005;GO:0031146;GO:0051301	G2/M transition of mitotic cell cycle;ubiquitin ligase complex;protein polyubiquitination;mitotic cell cycle;protein binding;centrosome;cytosol;ubiquitin-dependent protein catabolic process;protein ubiquitination;SCF ubiquitin ligase complex;SCF-dependent proteasomal ubiquitin-dependent protein catabolic process;cell division
11377	TMEM31	0.00065394	0.0024743	0.628654	2	1.7001	3.18446	GO:0005515;GO:0016021	protein binding;integral component of membrane
11527	UTS2B	0.0014382	0.0052406	0.675652	1	-0.52783	2.84218	GO:0001664;GO:0005179;GO:0005576;GO:0007165;GO:0008217;GO:0097746	G protein-coupled receptor binding;hormone activity;extracellular region;signal transduction;regulation of blood pressure;blood vessel diameter maintenance
11589	RHOBTB2	0.0074268	0.025422	0.820042	2	4.4568	2.1292	GO:0003924;GO:0005515;GO:0005525;GO:0005856;GO:0005886;GO:0005938;GO:0007015;GO:0007163;GO:0007264;GO:0008360;GO:0010008;GO:0019901;GO:0030865;GO:0031410;GO:0032956;GO:0042995;GO:0043652	GTPase activity;protein binding;GTP binding;cytoskeleton;plasma membrane;cell cortex;actin filament organization;establishment or maintenance of cell polarity;small GTPase mediated signal transduction;regulation of cell shape;endosome membrane;protein kinase binding;cortical cytoskeleton organization;cytoplasmic vesicle;regulation of actin cytoskeleton organization;cell projection;engulfment of a…
11629	DISP1	0.00010698	0.00041364	0.277057	3	10.852	3.9707	GO:0005515;GO:0015833;GO:0016021;GO:0016323;GO:0050708;GO:0060539;GO:0070207;GO:1904680	protein binding;peptide transport;integral component of membrane;basolateral plasma membrane;regulation of protein secretion;diaphragm development;protein homotrimerization;peptide transmembrane transporter activity
11820	TMCO1	0.0090043	0.03045	0.820042	3	7.1978	2.04555	GO:0000139;GO:0005262;GO:0005515;GO:0005737;GO:0005783;GO:0006874;GO:0006983;GO:0030176;GO:0032469;GO:0043022;GO:0070588	Golgi membrane;calcium channel activity;protein binding;cytoplasm;endoplasmic reticulum;cellular calcium ion homeostasis;ER overload response;integral component of endoplasmic reticulum membrane;endoplasmic reticulum calcium ion homeostasis;ribosome binding;calcium ion transmembrane transport
11827	PPP1R1B	0.002431	0.0087518	0.731385	1	-0.02941	2.61422	GO:0001975;GO:0004860;GO:0004862;GO:0004864;GO:0005515;GO:0005634;GO:0005737;GO:0005829;GO:0006351;GO:0007165;GO:0007613;GO:0007621;GO:0007626;GO:0008542;GO:0019888;GO:0031748;GO:0031749;GO:0031750;GO:0031751;GO:0031752;GO:0032515;GO:0035094;GO:0035556;GO:0043025;GO:0043278;GO:0044326;GO:0044327;GO:0048148;GO:0071314;GO:0098978;GO:2000480	response to amphetamine;protein kinase inhibitor activity;cAMP-dependent protein kinase inhibitor activity;protein phosphatase inhibitor activity;protein binding;nucleus;cytoplasm;cytosol;transcription, DNA-templated;signal transduction;memory;negative regulation of female receptivity;locomotory behavior;visual learning;protein phosphatase regulator activity;D1 dopamine receptor binding;D2 dopami…
11899	TMPRSS11E	0.0041479	0.014626	0.782466	3	7.9305	2.38217	GO:0004252;GO:0005515;GO:0005576;GO:0005886;GO:0005887;GO:0006508;GO:0008236;GO:0050890	serine-type endopeptidase activity;protein binding;extracellular region;plasma membrane;integral component of plasma membrane;proteolysis;serine-type peptidase activity;cognition
11910	INPP4A	0.0087267	0.029574	0.820042	3	6.7451	2.05915	GO:0005515;GO:0005634;GO:0005654;GO:0005737;GO:0005829;GO:0005886;GO:0006661;GO:0007165;GO:0014069;GO:0016311;GO:0016316;GO:0017161;GO:0031901;GO:0031965;GO:0034597;GO:0036092;GO:0043647;GO:0052828;GO:0055038	protein binding;nucleus;nucleoplasm;cytoplasm;cytosol;plasma membrane;phosphatidylinositol biosynthetic process;signal transduction;postsynaptic density;dephosphorylation;phosphatidylinositol-3,4-bisphosphate 4-phosphatase activity;inositol-1,3,4-trisphosphate 4-phosphatase activity;early endosome membrane;nuclear membrane;phosphatidylinositol-4,5-bisphosphate 4-phosphatase activity;phosphatidyli…
11948	ZNF283	0.00092384	0.0034166	0.646554	2	5.4339	3.0344	GO:0000978;GO:0000981;GO:0005634;GO:0006357;GO:0046872	RNA polymerase II cis-regulatory region sequence-specific DNA binding;DNA-binding transcription factor activity, RNA polymerase II-specific;nucleus;regulation of transcription by RNA polymerase II;metal ion binding
12032	SLC5A11	0.0004921	0.0018501	0.537202	2	5.7708	3.30795	GO:0005412;GO:0005515;GO:0005886;GO:0006814;GO:0006915;GO:0015166;GO:0015798;GO:0016021;GO:0032409;GO:1904659	glucose:sodium symporter activity;protein binding;plasma membrane;sodium ion transport;apoptotic process;polyol transmembrane transporter activity;myo-inositol transport;integral component of membrane;regulation of transporter activity;glucose transmembrane transport
12040	CIDEC	0.0037681	0.013359	0.782466	3	7.3544	2.42388	GO:0003674;GO:0005515;GO:0005634;GO:0005783;GO:0005811;GO:0005829;GO:0006915;GO:0034389;GO:0042981;GO:0097194	molecular_function;protein binding;nucleus;endoplasmic reticulum;lipid droplet;cytosol;apoptotic process;lipid droplet organization;regulation of apoptotic process;execution phase of apoptosis
12119	MIF	0.0083183	0.028283	0.820042	3	7.2839	2.07997	GO:0001516;GO:0001819;GO:0004167;GO:0005125;GO:0005126;GO:0005515;GO:0005576;GO:0005615;GO:0005654;GO:0005737;GO:0005829;GO:0005886;GO:0006954;GO:0007166;GO:0009986;GO:0010629;GO:0010739;GO:0010760;GO:0019752;GO:0030336;GO:0030890;GO:0031982;GO:0032760;GO:0033138;GO:0034774;GO:0042056;GO:0042327;GO:0042802;GO:0043030;GO:0043066;GO:0043518;GO:0045087;GO:0048146;GO:0050178;GO:0050731;GO:0050918;GO:…	prostaglandin biosynthetic process;positive regulation of cytokine production;dopachrome isomerase activity;cytokine activity;cytokine receptor binding;protein binding;extracellular region;extracellular space;nucleoplasm;cytoplasm;cytosol;plasma membrane;inflammatory response;cell surface receptor signaling pathway;cell surface;negative regulation of gene expression;positive regulation of protein…
12159	LOC100505841	0.00034009	0.0012772	0.436616	2	1.5256	3.46841		NA
12170	MOS	0.0075482	0.025816	0.820042	3	6.9505	2.12216	GO:0000165;GO:0000212;GO:0004672;GO:0004674;GO:0004709;GO:0005515;GO:0005524;GO:0005737;GO:0005829;GO:0006325;GO:0007165;GO:0040020;GO:0043410;GO:0046777;GO:0051296;GO:0106310;GO:0106311;GO:1902103	MAPK cascade;meiotic spindle organization;protein kinase activity;protein serine/threonine kinase activity;MAP kinase kinase kinase activity;protein binding;ATP binding;cytoplasm;cytosol;chromatin organization;signal transduction;regulation of meiotic nuclear division;positive regulation of MAPK cascade;protein autophosphorylation;establishment of meiotic spindle orientation;protein serine kinase…
12191	TEKT3	0.0083628	0.028426	0.820042	2	4.811	2.07765	GO:0002080;GO:0002081;GO:0003674;GO:0005515;GO:0005634;GO:0015630;GO:0030317;GO:0036126;GO:0060271;GO:0060294;GO:0060378;GO:0070062	acrosomal membrane;outer acrosomal membrane;molecular_function;protein binding;nucleus;microtubule cytoskeleton;flagellated sperm motility;sperm flagellum;cilium assembly;cilium movement involved in cell motility;regulation of brood size;extracellular exosome
12197	SNX13	0.0091603	0.030961	0.824343	3	6.7708	2.03809	GO:0005769;GO:0006886;GO:0009968;GO:0031901;GO:0032266;GO:0035091;GO:0043547	early endosome;intracellular protein transport;negative regulation of signal transduction;early endosome membrane;phosphatidylinositol-3-phosphate binding;phosphatidylinositol binding;positive regulation of GTPase activity
12216	TRIM63	0.0076492	0.026148	0.820042	3	7.0266	2.11638	GO:0005515;GO:0005634;GO:0005737;GO:0005874;GO:0006936;GO:0007165;GO:0008270;GO:0010614;GO:0014732;GO:0014878;GO:0016567;GO:0030018;GO:0031430;GO:0031432;GO:0051384;GO:0061630;GO:0070555	protein binding;nucleus;cytoplasm;microtubule;muscle contraction;signal transduction;zinc ion binding;negative regulation of cardiac muscle hypertrophy;skeletal muscle atrophy;response to electrical stimulus involved in regulation of muscle adaptation;protein ubiquitination;Z disc;M band;titin binding;response to glucocorticoid;ubiquitin protein ligase activity;response to interleukin-1
12218	TRIM64C	0.0035796	0.012712	0.781239	2	2.6445	2.44617	GO:0005737;GO:0008270;GO:0010468;GO:0016567;GO:0045087;GO:0061630	cytoplasm;zinc ion binding;regulation of gene expression;protein ubiquitination;innate immune response;ubiquitin protein ligase activity
12227	FAM161B	0.00754	0.025789	0.820042	3	6.7405	2.12263	GO:0005515;GO:0005881;GO:0005929;GO:0008150;GO:0015630;GO:0044782	protein binding;cytoplasmic microtubule;cilium;biological_process;microtubule cytoskeleton;cilium organization
12238	CSTF1	0.0075801	0.025925	0.820042	2	4.5152	2.12033	GO:0003723;GO:0005515;GO:0005654;GO:0005848;GO:0031124	RNA binding;protein binding;nucleoplasm;mRNA cleavage stimulating factor complex;mRNA 3'-end processing
12256	CCR7	0.001932	0.0069874	0.727385	3	8.9812	2.71399	GO:0001768;GO:0001954;GO:0002407;GO:0002408;GO:0002606;GO:0002885;GO:0002922;GO:0004930;GO:0005739;GO:0005886;GO:0006954;GO:0006955;GO:0007186;GO:0007204;GO:0009897;GO:0009986;GO:0016021;GO:0016493;GO:0019722;GO:0019957;GO:0030838;GO:0031274;GO:0031529;GO:0032496;GO:0032649;GO:0032651;GO:0032695;GO:0032735;GO:0034695;GO:0035757;GO:0035758;GO:0038115;GO:0038116;GO:0038117;GO:0038121;GO:0043123;GO:…	establishment of T cell polarity;positive regulation of cell-matrix adhesion;dendritic cell chemotaxis;myeloid dendritic cell chemotaxis;positive regulation of dendritic cell antigen processing and presentation;positive regulation of hypersensitivity;positive regulation of humoral immune response;G protein-coupled receptor activity;mitochondrion;plasma membrane;inflammatory response;immune respon…
12289	ZNF280A	0.0097235	0.032732	0.826511	3	6.9962	2.01218	GO:0000978;GO:0000981;GO:0005515;GO:0005634;GO:0006355;GO:0006357;GO:0046872	RNA polymerase II cis-regulatory region sequence-specific DNA binding;DNA-binding transcription factor activity, RNA polymerase II-specific;protein binding;nucleus;regulation of transcription, DNA-templated;regulation of transcription by RNA polymerase II;metal ion binding
12322	ELMOD1	0.0035275	0.01256	0.78114	3	7.0028	2.45253	GO:0005096;GO:0043547	GTPase activator activity;positive regulation of GTPase activity
12360	C17orf97	0.0072798	0.024944	0.820042	2	1.358	2.13788	GO:0016598	protein arginylation
12383	SLC35A2	1.986e-06	9.0654e-06	0.015752	3	12.343	5.70202	GO:0000139;GO:0005459;GO:0005654;GO:0005783;GO:0005794;GO:0006012;GO:0008643;GO:0030173;GO:0072334	Golgi membrane;UDP-galactose transmembrane transporter activity;nucleoplasm;endoplasmic reticulum;Golgi apparatus;galactose metabolic process;carbohydrate transport;integral component of Golgi membrane;UDP-galactose transmembrane transport
12397	HBE1	0.0054522	0.018941	0.797366	3	7.7298	2.26343	GO:0004601;GO:0005344;GO:0005515;GO:0005829;GO:0005833;GO:0014070;GO:0015671;GO:0019825;GO:0020037;GO:0031720;GO:0031721;GO:0031838;GO:0042744;GO:0043177;GO:0044877;GO:0046872;GO:0072562;GO:0098869	peroxidase activity;oxygen carrier activity;protein binding;cytosol;hemoglobin complex;response to organic cyclic compound;oxygen transport;oxygen binding;heme binding;haptoglobin binding;hemoglobin alpha binding;haptoglobin-hemoglobin complex;hydrogen peroxide catabolic process;organic acid binding;protein-containing complex binding;metal ion binding;blood microparticle;cellular oxidant detoxifi…
12464	RAB30	0.0081253	0.027638	0.820042	2	4.8916	2.09016	GO:0000139;GO:0003924;GO:0005515;GO:0005525;GO:0005795;GO:0005801;GO:0005802;GO:0007030;GO:0031985;GO:0032482;GO:0043231	Golgi membrane;GTPase activity;protein binding;GTP binding;Golgi stack;cis-Golgi network;trans-Golgi network;Golgi organization;Golgi cisterna;Rab protein signal transduction;intracellular membrane-bounded organelle
12477	GPR82	0.0068136	0.023384	0.812566	2	4.7225	2.16662	GO:0004930;GO:0005886;GO:0007186;GO:0016021	G protein-coupled receptor activity;plasma membrane;G protein-coupled receptor signaling pathway;integral component of membrane
12491	DNTT	0.0013054	0.004779	0.664675	3	8.4365	2.88426	GO:0000791;GO:0003677;GO:0003887;GO:0003912;GO:0005515;GO:0005634;GO:0005654;GO:0005829;GO:0006259;GO:0006303;GO:0006304;GO:0016363;GO:0033198;GO:0046872;GO:0071897	euchromatin;DNA binding;DNA-directed DNA polymerase activity;DNA nucleotidylexotransferase activity;protein binding;nucleus;nucleoplasm;cytosol;DNA metabolic process;double-strand break repair via nonhomologous end joining;DNA modification;nuclear matrix;response to ATP;metal ion binding;DNA biosynthetic process
12531	KIAA0226	0.0010382	0.0038248	0.651711	3	8.3216	2.98372		NA
12565	IFNGR2	0.0051478	0.01793	0.788099	3	7.4073	2.28838	GO:0000139;GO:0001774;GO:0004896;GO:0004906;GO:0005515;GO:0005783;GO:0005789;GO:0005886;GO:0005887;GO:0007166;GO:0009615;GO:0016021;GO:0019221;GO:0030659;GO:0051607;GO:0060333;GO:1904783	Golgi membrane;microglial cell activation;cytokine receptor activity;interferon-gamma receptor activity;protein binding;endoplasmic reticulum;endoplasmic reticulum membrane;plasma membrane;integral component of plasma membrane;cell surface receptor signaling pathway;response to virus;integral component of membrane;cytokine-mediated signaling pathway;cytoplasmic vesicle membrane;defense response t…
12566	FAM151B	0.0025877	0.0092605	0.731385	3	3.1935	2.58709	GO:0005515;GO:0005615	protein binding;extracellular space
12604	SLC2A8	0.0062906	0.021671	0.812369	2	2.8071	2.20131	GO:0001666;GO:0005353;GO:0005355;GO:0005536;GO:0005765;GO:0005886;GO:0005887;GO:0005975;GO:0007141;GO:0008021;GO:0008286;GO:0008645;GO:0015755;GO:0030669;GO:0033300;GO:0055056;GO:0070837;GO:1904659	response to hypoxia;fructose transmembrane transporter activity;glucose transmembrane transporter activity;glucose binding;lysosomal membrane;plasma membrane;integral component of plasma membrane;carbohydrate metabolic process;male meiosis I;synaptic vesicle;insulin receptor signaling pathway;hexose transmembrane transport;fructose transmembrane transport;clathrin-coated endocytic vesicle membran…
12639	ZNF611	0.0037884	0.013422	0.782466	2	3.3272	2.42154	GO:0000978;GO:0000981;GO:0005634;GO:0006357;GO:0046872	RNA polymerase II cis-regulatory region sequence-specific DNA binding;DNA-binding transcription factor activity, RNA polymerase II-specific;nucleus;regulation of transcription by RNA polymerase II;metal ion binding
12645	OTOP2	0.0062789	0.021634	0.812369	3	6.3336	2.20212	GO:0005515;GO:0005886;GO:0015252;GO:0016021;GO:1902600	protein binding;plasma membrane;proton channel activity;integral component of membrane;proton transmembrane transport
12703	FAM131C	0.0033941	0.012102	0.776124	3	7.5195	2.46928	GO:0005515	protein binding
12784	TLE1	0.0082022	0.027899	0.820042	3	6.6916	2.08607	GO:0003714;GO:0005515;GO:0005634;GO:0005654;GO:0005667;GO:0005829;GO:0007165;GO:0007275;GO:0008134;GO:0009887;GO:0010628;GO:0016055;GO:0030178;GO:0042802;GO:0043124;GO:0045892;GO:0090090;GO:1990907;GO:2000811	transcription corepressor activity;protein binding;nucleus;nucleoplasm;transcription regulator complex;cytosol;signal transduction;multicellular organism development;transcription factor binding;animal organ morphogenesis;positive regulation of gene expression;Wnt signaling pathway;negative regulation of Wnt signaling pathway;identical protein binding;negative regulation of I-kappaB kinase/NF-kap…
12809	P2RY8	0.0015962	0.005785	0.675652	3	8.112	2.79691	GO:0004930;GO:0005887;GO:0035025;GO:0035589;GO:0045028;GO:0051482	G protein-coupled receptor activity;integral component of plasma membrane;positive regulation of Rho protein signal transduction;G protein-coupled purinergic nucleotide receptor signaling pathway;G protein-coupled purinergic nucleotide receptor activity;positive regulation of cytosolic calcium ion concentration involved in phospholipase C-activating G protein-coupled signaling pathway
12847	TRIM40	0.0042125	0.014833	0.782466	2	5.1249	2.37546	GO:0005515;GO:0005737;GO:0008270;GO:0008385;GO:0010468;GO:0016567;GO:0030308;GO:0032088;GO:0042177;GO:0045087;GO:0045116;GO:0061630;GO:1900181;GO:1901223	protein binding;cytoplasm;zinc ion binding;IkappaB kinase complex;regulation of gene expression;protein ubiquitination;negative regulation of cell growth;negative regulation of NF-kappaB transcription factor activity;negative regulation of protein catabolic process;innate immune response;protein neddylation;ubiquitin protein ligase activity;negative regulation of protein localization to nucleus;n…
12866	GRIA2	0.0013183	0.0048225	0.664675	3	7.0793	2.87999	GO:0001540;GO:0004970;GO:0004971;GO:0005515;GO:0005789;GO:0005886;GO:0005887;GO:0007165;GO:0007268;GO:0009897;GO:0014069;GO:0015276;GO:0030425;GO:0030666;GO:0032279;GO:0032281;GO:0034220;GO:0035235;GO:0035249;GO:0038023;GO:0043025;GO:0043197;GO:0060076;GO:0098794;GO:0098839;GO:0098843	amyloid-beta binding;ionotropic glutamate receptor activity;AMPA glutamate receptor activity;protein binding;endoplasmic reticulum membrane;plasma membrane;integral component of plasma membrane;signal transduction;chemical synaptic transmission;external side of plasma membrane;postsynaptic density;ligand-gated ion channel activity;dendrite;endocytic vesicle membrane;asymmetric synapse;AMPA glutam…
12929	HNRNPA0	0.002301	0.0082767	0.727385	3	7.6335	2.63808	GO:0003723;GO:0003729;GO:0005634;GO:0005654;GO:0006397;GO:0006954;GO:0019901;GO:0032496;GO:0035925;GO:0070935	RNA binding;mRNA binding;nucleus;nucleoplasm;mRNA processing;inflammatory response;protein kinase binding;response to lipopolysaccharide;mRNA 3'-UTR AU-rich region binding;3'-UTR-mediated mRNA stabilization
12980	CCNG1	0.0074879	0.025634	0.820042	1	-0.28469	2.12564	GO:0000079;GO:0000307;GO:0005515;GO:0005634;GO:0005654;GO:0005737;GO:0016538;GO:0044772;GO:0051301	regulation of cyclin-dependent protein serine/threonine kinase activity;cyclin-dependent protein kinase holoenzyme complex;protein binding;nucleus;nucleoplasm;cytoplasm;cyclin-dependent protein serine/threonine kinase regulator activity;mitotic cell cycle phase transition;cell division
12982	RNF215	0.0093206	0.031451	0.825719	3	7.7744	2.03056	GO:0005768;GO:0005802;GO:0006511;GO:0006623;GO:0006896;GO:0016020;GO:0016021;GO:0016567;GO:0017119;GO:0046872;GO:0061630	endosome;trans-Golgi network;ubiquitin-dependent protein catabolic process;protein targeting to vacuole;Golgi to vacuole transport;membrane;integral component of membrane;protein ubiquitination;Golgi transport complex;metal ion binding;ubiquitin protein ligase activity
12998	AP5Z1	0.0052588	0.018305	0.788099	3	7.489	2.27911	GO:0000724;GO:0005515;GO:0005634;GO:0005654;GO:0005737;GO:0015031;GO:0016197;GO:0016607;GO:0030119;GO:0044599	double-strand break repair via homologous recombination;protein binding;nucleus;nucleoplasm;cytoplasm;protein transport;endosomal transport;nuclear speck;AP-type membrane coat adaptor complex;AP-5 adaptor complex
13007	TJAP1	0.0025733	0.0092097	0.731385	3	8.4444	2.58951	GO:0005515;GO:0005794;GO:0005802;GO:0005886;GO:0005923;GO:0007030	protein binding;Golgi apparatus;trans-Golgi network;plasma membrane;bicellular tight junction;Golgi organization
13030	TMEM183A	0.0081642	0.027768	0.820042	3	3.5125	2.08809	GO:0005515;GO:0016021;GO:0019005;GO:0031647	protein binding;integral component of membrane;SCF ubiquitin ligase complex;regulation of protein stability
13042	LDHC	0.0085698	0.029095	0.820042	3	6.6262	2.06703	GO:0004459;GO:0005634;GO:0005829;GO:0005975;GO:0006754;GO:0019244;GO:0019516;GO:0030317;GO:0031514;GO:0070062	L-lactate dehydrogenase activity;nucleus;cytosol;carbohydrate metabolic process;ATP biosynthetic process;lactate biosynthetic process from pyruvate;lactate oxidation;flagellated sperm motility;motile cilium;extracellular exosome
13083	TMEM27	0.0052187	0.01817	0.788099	3	6.71	2.28244	GO:0005515;GO:0005737;GO:0005886;GO:0016021;GO:0017156;GO:0022898;GO:0035493;GO:0035773;GO:0042803;GO:0051957;GO:0070062;GO:1905737	protein binding;cytoplasm;plasma membrane;integral component of membrane;calcium-ion regulated exocytosis;regulation of transmembrane transporter activity;SNARE complex assembly;insulin secretion involved in cellular response to glucose stimulus;protein homodimerization activity;positive regulation of amino acid transport;extracellular exosome;positive regulation of L-proline import across plasma…
13154	TMEM110	0.0025355	0.0090952	0.731385	2	3.2555	2.59594	GO:0005246;GO:0005515;GO:0005789;GO:0016020;GO:0016021;GO:0032237;GO:0032541;GO:0035584;GO:0070886;GO:0140268	calcium channel regulator activity;protein binding;endoplasmic reticulum membrane;membrane;integral component of membrane;activation of store-operated calcium channel activity;cortical endoplasmic reticulum;calcium-mediated signaling using intracellular calcium source;positive regulation of calcineurin-NFAT signaling cascade;endoplasmic reticulum-plasma membrane contact site
13205	CFHR4	0.0065933	0.02267	0.812369	3	6.9527	2.1809	GO:0005319;GO:0005576;GO:0006869	lipid transporter activity;extracellular region;lipid transport
13277	ABCC8	0.0087565	0.029669	0.820042	2	4.833	2.05767	GO:0001678;GO:0005267;GO:0005524;GO:0005739;GO:0005886;GO:0006813;GO:0007565;GO:0007613;GO:0008281;GO:0008282;GO:0008542;GO:0009268;GO:0010043;GO:0010989;GO:0015272;GO:0016020;GO:0016525;GO:0019829;GO:0030672;GO:0031004;GO:0032496;GO:0032760;GO:0032868;GO:0042383;GO:0042493;GO:0042626;GO:0044325;GO:0046676;GO:0055085;GO:0060253;GO:0061045;GO:0061855;GO:0071310;GO:0071805;GO:0098662;GO:0140359;GO:…	cellular glucose homeostasis;potassium channel activity;ATP binding;mitochondrion;plasma membrane;potassium ion transport;female pregnancy;memory;sulfonylurea receptor activity;inward rectifying potassium channel;visual learning;response to pH;response to zinc ion;negative regulation of low-density lipoprotein particle clearance;ATP-activated inward rectifier potassium channel activity;membrane;n…
13326	VWC2L	0.00018368	0.00071306	0.329208	3	10.038	3.73594	GO:0005515;GO:0005615;GO:0030514;GO:0032281;GO:0045202;GO:0045666	protein binding;extracellular space;negative regulation of BMP signaling pathway;AMPA glutamate receptor complex;synapse;positive regulation of neuron differentiation
13386	FAM131B	0.0025656	0.0091848	0.731385	3	7.561	2.59081	GO:0005515;GO:0005654;GO:0005829	protein binding;nucleoplasm;cytosol
13389	ZNF644	0.0022648	0.0081451	0.727385	3	7.7453	2.64497	GO:0000978;GO:0000981;GO:0001222;GO:0005634;GO:0006357;GO:0046872	RNA polymerase II cis-regulatory region sequence-specific DNA binding;DNA-binding transcription factor activity, RNA polymerase II-specific;transcription corepressor binding;nucleus;regulation of transcription by RNA polymerase II;metal ion binding
13465	BID	0.0036954	0.013105	0.782466	3	7.3956	2.43234	GO:0001836;GO:0002931;GO:0005123;GO:0005515;GO:0005739;GO:0005741;GO:0005829;GO:0006626;GO:0006919;GO:0007420;GO:0008625;GO:0008637;GO:0010918;GO:0016020;GO:0031334;GO:0031625;GO:0032355;GO:0032592;GO:0034263;GO:0034349;GO:0042127;GO:0042770;GO:0042775;GO:0043065;GO:0051402;GO:0065003;GO:0090150;GO:0090200;GO:0097284;GO:0097345;GO:0097435;GO:1902230;GO:2000045;GO:2000271;GO:2001238;GO:2001244	release of cytochrome c from mitochondria;response to ischemia;death receptor binding;protein binding;mitochondrion;mitochondrial outer membrane;cytosol;protein targeting to mitochondrion;activation of cysteine-type endopeptidase activity involved in apoptotic process;brain development;extrinsic apoptotic signaling pathway via death domain receptors;apoptotic mitochondrial changes;positive regula…
13535	KRTAP5-5	0.0076332	0.026088	0.820042	3	6.7631	2.11729	GO:0005829;GO:0045095	cytosol;keratin filament
13541	DEFA1B	0.0028733	0.010268	0.752343	3	7.525	2.54162	GO:0002227;GO:0005515;GO:0005576;GO:0005615;GO:0005796;GO:0006935;GO:0006955;GO:0010818;GO:0019731;GO:0030520;GO:0031640;GO:0035578;GO:0042832;GO:0044657;GO:0050829;GO:0050830;GO:0050832;GO:0051607;GO:0051673;GO:0051873;GO:0061844;GO:0062023;GO:0070062;GO:0071222	innate immune response in mucosa;protein binding;extracellular region;extracellular space;Golgi lumen;chemotaxis;immune response;T cell chemotaxis;antibacterial humoral response;intracellular estrogen receptor signaling pathway;killing of cells of other organism;azurophil granule lumen;defense response to protozoan;pore formation in membrane of other organism during symbiotic interaction;defense …
13564	THBS4	0.0028149	0.010045	0.749942	3	7.533	2.55054	GO:0001938;GO:0005178;GO:0005509;GO:0005515;GO:0005576;GO:0005604;GO:0005615;GO:0005783;GO:0006986;GO:0007165;GO:0008083;GO:0008201;GO:0016525;GO:0016529;GO:0034103;GO:0034976;GO:0048266;GO:0048771;GO:0050731;GO:0051451;GO:0051781;GO:0062023;GO:0070062;GO:0071603;GO:0090023	positive regulation of endothelial cell proliferation;integrin binding;calcium ion binding;protein binding;extracellular region;basement membrane;extracellular space;endoplasmic reticulum;response to unfolded protein;signal transduction;growth factor activity;heparin binding;negative regulation of angiogenesis;sarcoplasmic reticulum;regulation of tissue remodeling;response to endoplasmic reticulu…
13623	DAOA	0.0027329	0.0097396	0.736045	3	8.0311	2.56338	GO:0005739;GO:0005794;GO:0008047;GO:0019899;GO:0043085;GO:0048471;GO:1900758	mitochondrion;Golgi apparatus;enzyme activator activity;enzyme binding;positive regulation of catalytic activity;perinuclear region of cytoplasm;negative regulation of D-amino-acid oxidase activity
13635	DMGDH	0.00013821	0.00054056	0.322865	3	9.7344	3.85946	GO:0003723;GO:0005737;GO:0005739;GO:0005759;GO:0006579;GO:0009055;GO:0016491;GO:0019695;GO:0022900;GO:0042426;GO:0047865	RNA binding;cytoplasm;mitochondrion;mitochondrial matrix;amino-acid betaine catabolic process;electron transfer activity;oxidoreductase activity;choline metabolic process;electron transport chain;choline catabolic process;dimethylglycine dehydrogenase activity
13643	GALNT8	0.0060281	0.020864	0.805204	3	7.19	2.21982	GO:0000139;GO:0004653;GO:0005794;GO:0016021;GO:0016266;GO:0030246;GO:0046872	Golgi membrane;polypeptide N-acetylgalactosaminyltransferase activity;Golgi apparatus;integral component of membrane;O-glycan processing;carbohydrate binding;metal ion binding
13650	OLIG3	0.0030494	0.010876	0.755758	3	7.7951	2.51579	GO:0000122;GO:0000785;GO:0000978;GO:0000981;GO:0005515;GO:0005634;GO:0006357;GO:0021520;GO:0030182;GO:0046983;GO:0097476;GO:1990837	negative regulation of transcription by RNA polymerase II;chromatin;RNA polymerase II cis-regulatory region sequence-specific DNA binding;DNA-binding transcription factor activity, RNA polymerase II-specific;protein binding;nucleus;regulation of transcription by RNA polymerase II;spinal cord motor neuron cell fate specification;neuron differentiation;protein dimerization activity;spinal cord moto…
13679	SYNPR	0.002387	0.0085979	0.731385	2	5.2162	2.62215	GO:0005515;GO:0030285;GO:0030672;GO:0043005	protein binding;integral component of synaptic vesicle membrane;synaptic vesicle membrane;neuron projection
13688	MS4A13	0.0092039	0.031097	0.824343	2	3.4351	2.03603	GO:0005515;GO:0016021	protein binding;integral component of membrane
13782	SLC7A11	0.0038176	0.013527	0.782466	3	7.3951	2.41821	GO:0003333;GO:0005515;GO:0005791;GO:0005856;GO:0005886;GO:0006749;GO:0008542;GO:0009636;GO:0009986;GO:0014070;GO:0015179;GO:0015327;GO:0016021;GO:0021591;GO:0021756;GO:0030534;GO:0031526;GO:0033029;GO:0034599;GO:0034775;GO:0035094;GO:0042127;GO:0045177;GO:0048021;GO:0048286;GO:0050804;GO:0050807;GO:0051223;GO:0051775;GO:0060173;GO:0070306;GO:0070527;GO:0090461;GO:0097449;GO:0098712;GO:0140206;GO:…	amino acid transmembrane transport;protein binding;rough endoplasmic reticulum;cytoskeleton;plasma membrane;glutathione metabolic process;visual learning;response to toxic substance;cell surface;response to organic cyclic compound;L-amino acid transmembrane transporter activity;cystine:glutamate antiporter activity;integral component of membrane;ventricular system development;striatum development…
13820	VAMP3	0.0056134	0.019478	0.797366	1	-0.20597	2.25077	GO:0001921;GO:0002639;GO:0005484;GO:0005515;GO:0005769;GO:0005829;GO:0005886;GO:0006887;GO:0006904;GO:0006906;GO:0009986;GO:0016021;GO:0016192;GO:0016324;GO:0017075;GO:0017156;GO:0019905;GO:0030133;GO:0030136;GO:0030141;GO:0030285;GO:0030669;GO:0030670;GO:0031201;GO:0032588;GO:0034446;GO:0035493;GO:0042147;GO:0043001;GO:0043005;GO:0043231;GO:0048471;GO:0055037;GO:0055038;GO:0061025;GO:0065003;GO:…	positive regulation of receptor recycling;positive regulation of immunoglobulin production;SNAP receptor activity;protein binding;early endosome;cytosol;plasma membrane;exocytosis;vesicle docking involved in exocytosis;vesicle fusion;cell surface;integral component of membrane;vesicle-mediated transport;apical plasma membrane;syntaxin-1 binding;calcium-ion regulated exocytosis;syntaxin binding;tr…
13889	CYP2R1	0.0098274	0.033046	0.8267	1	0.05871	2.00756	GO:0005506;GO:0005737;GO:0005789;GO:0006082;GO:0006766;GO:0006805;GO:0008395;GO:0010164;GO:0010212;GO:0016712;GO:0020037;GO:0030343;GO:0036378;GO:0042359;GO:0042738;GO:0042803;GO:0043231;GO:1902271	iron ion binding;cytoplasm;endoplasmic reticulum membrane;organic acid metabolic process;vitamin metabolic process;xenobiotic metabolic process;steroid hydroxylase activity;response to cesium ion;response to ionizing radiation;oxidoreductase activity, acting on paired donors, with incorporation or reduction of molecular oxygen, reduced flavin or flavoprotein as one donor, and incorporation of one…
13903	BRD2	0.00015844	0.00061723	0.329208	3	10.012	3.80014	GO:0001843;GO:0003682;GO:0004674;GO:0005515;GO:0005634;GO:0005654;GO:0005737;GO:0006334;GO:0006357;GO:0006468;GO:0007283;GO:0016607;GO:0070577	neural tube closure;chromatin binding;protein serine/threonine kinase activity;protein binding;nucleus;nucleoplasm;cytoplasm;nucleosome assembly;regulation of transcription by RNA polymerase II;protein phosphorylation;spermatogenesis;nuclear speck;lysine-acetylated histone binding
13924	C2orf16	0.0011613	0.0042506	0.651711	3	8.672	2.93506	GO:0005634;GO:0070062	nucleus;extracellular exosome
13928	PABPN1L	0.0063427	0.021851	0.812369	3	6.9335	2.19773	GO:0003723;GO:0005737	RNA binding;cytoplasm
13984	IRS2	0.0096716	0.032584	0.826511	1	0.053589	2.0145	GO:0002053;GO:0002903;GO:0005158;GO:0005515;GO:0005829;GO:0005886;GO:0006006;GO:0007165;GO:0007420;GO:0008284;GO:0008286;GO:0009749;GO:0010748;GO:0010907;GO:0019216;GO:0019901;GO:0019903;GO:0019904;GO:0030335;GO:0030879;GO:0030890;GO:0032000;GO:0032024;GO:0032869;GO:0032991;GO:0033673;GO:0043548;GO:0045725;GO:0046326;GO:0055088;GO:0071333;GO:0071889	positive regulation of mesenchymal cell proliferation;negative regulation of B cell apoptotic process;insulin receptor binding;protein binding;cytosol;plasma membrane;glucose metabolic process;signal transduction;brain development;positive regulation of cell population proliferation;insulin receptor signaling pathway;response to glucose;negative regulation of long-chain fatty acid import across p…
13990	CYP4F12	0.0058403	0.020246	0.805204	3	7.229	2.23356	GO:0000038;GO:0001676;GO:0003091;GO:0003095;GO:0004497;GO:0005506;GO:0005515;GO:0005737;GO:0005789;GO:0006631;GO:0008391;GO:0008392;GO:0016021;GO:0016324;GO:0017144;GO:0018685;GO:0019369;GO:0019373;GO:0020037;GO:0036101;GO:0042360;GO:0042361;GO:0042376;GO:0042377;GO:0043231;GO:0050051;GO:0055078;GO:0070330	very long-chain fatty acid metabolic process;long-chain fatty acid metabolic process;renal water homeostasis;pressure natriuresis;monooxygenase activity;iron ion binding;protein binding;cytoplasm;endoplasmic reticulum membrane;fatty acid metabolic process;arachidonic acid monooxygenase activity;arachidonic acid epoxygenase activity;integral component of membrane;apical plasma membrane;drug metabo…
14021	STARD3NL	0.0081739	0.027809	0.820042	3	6.7472	2.08757	GO:0005515;GO:0005765;GO:0005768;GO:0005789;GO:0005829;GO:0015485;GO:0016020;GO:0016021;GO:0031902;GO:0042803;GO:0043231;GO:0044232;GO:0099044;GO:0140284	protein binding;lysosomal membrane;endosome;endoplasmic reticulum membrane;cytosol;cholesterol binding;membrane;integral component of membrane;late endosome membrane;protein homodimerization activity;intracellular membrane-bounded organelle;organelle membrane contact site;vesicle tethering to endoplasmic reticulum;endoplasmic reticulum-endosome membrane contact site
14046	BICD1	0.0087808	0.029756	0.820042	3	6.8136	2.05647	GO:0005200;GO:0005515;GO:0005794;GO:0005802;GO:0005813;GO:0005829;GO:0005856;GO:0005881;GO:0006396;GO:0008093;GO:0008298;GO:0009653;GO:0016020;GO:0016032;GO:0019901;GO:0031267;GO:0031410;GO:0031871;GO:0033365;GO:0034063;GO:0034452;GO:0045505;GO:0048260;GO:0048471;GO:0070507;GO:0070840;GO:0072385;GO:0072393;GO:0099503;GO:1900275;GO:1900276;GO:1900737;GO:1904781	structural constituent of cytoskeleton;protein binding;Golgi apparatus;trans-Golgi network;centrosome;cytosol;cytoskeleton;cytoplasmic microtubule;RNA processing;cytoskeletal anchor activity;intracellular mRNA localization;anatomical structure morphogenesis;membrane;viral process;protein kinase binding;small GTPase binding;cytoplasmic vesicle;proteinase activated receptor binding;protein localiza…
14052	COX8C	0.0050686	0.017667	0.788099	3	6.6946	2.29511	GO:0005739;GO:0005751;GO:0006123;GO:0016021;GO:0045277	mitochondrion;mitochondrial respiratory chain complex IV;mitochondrial electron transport, cytochrome c to oxygen;integral component of membrane;respiratory chain complex IV
14056	PPP1R1A	0.0039869	0.014108	0.782466	2	4.9544	2.39936	GO:0004865;GO:0005515;GO:0005737;GO:0005977;GO:0035556;GO:0043086	protein serine/threonine phosphatase inhibitor activity;protein binding;cytoplasm;glycogen metabolic process;intracellular signal transduction;negative regulation of catalytic activity
14070	COL4A1	0.0044898	0.01574	0.782466	3	7.2447	2.34777	GO:0001569;GO:0005201;GO:0005515;GO:0005576;GO:0005587;GO:0005604;GO:0005615;GO:0005788;GO:0007420;GO:0007528;GO:0030020;GO:0030198;GO:0030855;GO:0031012;GO:0038063;GO:0048407;GO:0048514;GO:0061304;GO:0061333;GO:0062023;GO:0071230;GO:0071711	branching involved in blood vessel morphogenesis;extracellular matrix structural constituent;protein binding;extracellular region;collagen type IV trimer;basement membrane;extracellular space;endoplasmic reticulum lumen;brain development;neuromuscular junction development;extracellular matrix structural constituent conferring tensile strength;extracellular matrix organization;epithelial cell diff…
14083	TBL1X	0.0049857	0.01739	0.787633	3	7.3928	2.30227	GO:0000118;GO:0000122;GO:0000976;GO:0003714;GO:0005515;GO:0005634;GO:0005654;GO:0006357;GO:0006508;GO:0007605;GO:0008013;GO:0008022;GO:0008134;GO:0016575;GO:0017053;GO:0019904;GO:0042393;GO:0043161;GO:0045893;GO:0045944;GO:0050821;GO:0072686;GO:0090263	histone deacetylase complex;negative regulation of transcription by RNA polymerase II;transcription cis-regulatory region binding;transcription corepressor activity;protein binding;nucleus;nucleoplasm;regulation of transcription by RNA polymerase II;proteolysis;sensory perception of sound;beta-catenin binding;protein C-terminus binding;transcription factor binding;histone deacetylation;transcript…
14097	TCL1A	0.0040783	0.014394	0.782466	3	7.2832	2.38952	GO:0005515;GO:0005654;GO:0005783;GO:0005829;GO:0007275;GO:0008284;GO:0010918;GO:0019901;GO:0031334;GO:0032991;GO:0033138;GO:0042802;GO:0043066;GO:0043539;GO:0071356;GO:0071902	protein binding;nucleoplasm;endoplasmic reticulum;cytosol;multicellular organism development;positive regulation of cell population proliferation;positive regulation of mitochondrial membrane potential;protein kinase binding;positive regulation of protein-containing complex assembly;protein-containing complex;positive regulation of peptidyl-serine phosphorylation;identical protein binding;negativ…
14145	FBXO39	0.0068634	0.023555	0.812566	1	-0.11756	2.16346	GO:0005515;GO:0019005;GO:0031146	protein binding;SCF ubiquitin ligase complex;SCF-dependent proteasomal ubiquitin-dependent protein catabolic process
14169	DAZ2	0.0083064	0.028245	0.820042	3	7.5437	2.08059	GO:0003723;GO:0003730;GO:0005515;GO:0005634;GO:0005737;GO:0007283;GO:0007338;GO:0008494;GO:0030154;GO:0032991;GO:0045948;GO:0070935	RNA binding;mRNA 3'-UTR binding;protein binding;nucleus;cytoplasm;spermatogenesis;single fertilization;translation activator activity;cell differentiation;protein-containing complex;positive regulation of translational initiation;3'-UTR-mediated mRNA stabilization
14198	SLC35E1	0.0086875	0.029456	0.820042	3	7.1952	2.06111	GO:0005515;GO:0005794;GO:0015297;GO:0016021;GO:0055085	protein binding;Golgi apparatus;antiporter activity;integral component of membrane;transmembrane transport
14227	ASTN1	0.0044118	0.015469	0.782466	3	7.4899	2.35538	GO:0001764;GO:0005575;GO:0005768;GO:0007158;GO:0007626;GO:0009897;GO:0016021;GO:0030136;GO:0043204	neuron migration;cellular_component;endosome;neuron cell-cell adhesion;locomotory behavior;external side of plasma membrane;integral component of membrane;clathrin-coated vesicle;perikaryon
14232	ZFYVE26	0.0041366	0.014588	0.782466	2	5.0954	2.38336	GO:0000281;GO:0000724;GO:0005515;GO:0005765;GO:0005813;GO:0030496;GO:0032266;GO:0032465;GO:0046872	mitotic cytokinesis;double-strand break repair via homologous recombination;protein binding;lysosomal membrane;centrosome;midbody;phosphatidylinositol-3-phosphate binding;regulation of cytokinesis;metal ion binding
14236	RETNLB	0.0064293	0.02213	0.812369	3	7.8569	2.19184	GO:0003674;GO:0005179;GO:0005575;GO:0005615;GO:0007165;GO:0050673	molecular_function;hormone activity;cellular_component;extracellular space;signal transduction;epithelial cell proliferation
14322	SFRP1	0.0022518	0.0081073	0.727385	3	5.7913	2.64747	GO:0001649;GO:0001657;GO:0001954;GO:0002244;GO:0004197;GO:0005109;GO:0005515;GO:0005576;GO:0005615;GO:0005829;GO:0005886;GO:0006508;GO:0008201;GO:0008284;GO:0008285;GO:0008584;GO:0008585;GO:0009267;GO:0009950;GO:0009986;GO:0010564;GO:0010629;GO:0010719;GO:0010975;GO:0014034;GO:0014070;GO:0017147;GO:0030177;GO:0030178;GO:0030279;GO:0030307;GO:0030308;GO:0030336;GO:0030514;GO:0033689;GO:0035019;GO:…	osteoblast differentiation;ureteric bud development;positive regulation of cell-matrix adhesion;hematopoietic progenitor cell differentiation;cysteine-type endopeptidase activity;frizzled binding;protein binding;extracellular region;extracellular space;cytosol;plasma membrane;proteolysis;heparin binding;positive regulation of cell population proliferation;negative regulation of cell population pr…
14350	CNBP	0.0027444	0.0097816	0.736045	1	0.11461	2.56155	GO:0000122;GO:0003697;GO:0003723;GO:0003727;GO:0003729;GO:0005515;GO:0005634;GO:0005737;GO:0005783;GO:0005829;GO:0006355;GO:0008270;GO:0008284;GO:0042632;GO:0045182;GO:0045893;GO:0045944;GO:0051880;GO:0071919;GO:2000767	negative regulation of transcription by RNA polymerase II;single-stranded DNA binding;RNA binding;single-stranded RNA binding;mRNA binding;protein binding;nucleus;cytoplasm;endoplasmic reticulum;cytosol;regulation of transcription, DNA-templated;zinc ion binding;positive regulation of cell population proliferation;cholesterol homeostasis;translation regulator activity;positive regulation of trans…
14376	ADCYAP1R1	0.0034219	0.012191	0.776124	2	4.8541	2.46573	GO:0004999;GO:0005515;GO:0005768;GO:0005791;GO:0005886;GO:0005887;GO:0005901;GO:0005923;GO:0007166;GO:0007188;GO:0007202;GO:0007283;GO:0008179;GO:0008528;GO:0009986;GO:0010524;GO:0017046;GO:0019933;GO:0030154;GO:0031267;GO:0032355;GO:0033555;GO:0038023;GO:0042493;GO:0042923;GO:0043005;GO:0043231;GO:0043235;GO:0043950;GO:0045471;GO:0046545;GO:0051057;GO:0060548;GO:0060732	vasoactive intestinal polypeptide receptor activity;protein binding;endosome;rough endoplasmic reticulum;plasma membrane;integral component of plasma membrane;caveola;bicellular tight junction;cell surface receptor signaling pathway;adenylate cyclase-modulating G protein-coupled receptor signaling pathway;activation of phospholipase C activity;spermatogenesis;adenylate cyclase binding;G protein-c…
14419	VCX2	0.0033821	0.012063	0.776124	3	8.3569	2.47081	GO:0003674;GO:0005575;GO:0007420;GO:0008150	molecular_function;cellular_component;brain development;biological_process
14467	RGS2	0.008266	0.028109	0.820042	3	6.7599	2.0827	GO:0001965;GO:0001975;GO:0003924;GO:0005096;GO:0005515;GO:0005516;GO:0005634;GO:0005730;GO:0005737;GO:0005739;GO:0005829;GO:0005886;GO:0007049;GO:0007186;GO:0007283;GO:0007420;GO:0008277;GO:0009898;GO:0010519;GO:0010614;GO:0010976;GO:0017148;GO:0030728;GO:0043005;GO:0043407;GO:0043951;GO:0045471;GO:0045744;GO:0048487;GO:0050873;GO:0055119;GO:0060087;GO:0060135;GO:0060452;GO:0061052;GO:0140194;GO:…	G-protein alpha-subunit binding;response to amphetamine;GTPase activity;GTPase activator activity;protein binding;calmodulin binding;nucleus;nucleolus;cytoplasm;mitochondrion;cytosol;plasma membrane;cell cycle;G protein-coupled receptor signaling pathway;spermatogenesis;brain development;regulation of G protein-coupled receptor signaling pathway;cytoplasmic side of plasma membrane;negative regula…
14477	LMBR1L	0.007644	0.026129	0.820042	1	-0.26117	2.11668	GO:0004888;GO:0005515;GO:0005789;GO:0005886;GO:0005887;GO:0006898;GO:0007165;GO:0016055;GO:0030217;GO:0042098;GO:0060218;GO:0070231;GO:0090090	transmembrane signaling receptor activity;protein binding;endoplasmic reticulum membrane;plasma membrane;integral component of plasma membrane;receptor-mediated endocytosis;signal transduction;Wnt signaling pathway;T cell differentiation;T cell proliferation;hematopoietic stem cell differentiation;T cell apoptotic process;negative regulation of canonical Wnt signaling pathway
14507	GET4	0.00081084	0.0030209	0.646554	3	8.8742	3.09106	GO:0005515;GO:0005654;GO:0005694;GO:0005730;GO:0005737;GO:0005829;GO:0045048;GO:0051087;GO:0051220;GO:0071816;GO:0071818;GO:1904378	protein binding;nucleoplasm;chromosome;nucleolus;cytoplasm;cytosol;protein insertion into ER membrane;chaperone binding;cytoplasmic sequestering of protein;tail-anchored membrane protein insertion into ER membrane;BAT3 complex;maintenance of unfolded protein involved in ERAD pathway
14509	RNASEH2C	0.0090519	0.030615	0.820042	3	7.3094	2.04326	GO:0005515;GO:0005634;GO:0006401;GO:0032299	protein binding;nucleus;RNA catabolic process;ribonuclease H2 complex
14517	ADAMTS15	0.0013229	0.0048386	0.664675	3	8.1859	2.87847	GO:0004175;GO:0004222;GO:0005615;GO:0006508;GO:0007520;GO:0008201;GO:0008270;GO:0009986;GO:0022617;GO:0030198;GO:0031012;GO:0050840;GO:0062023	endopeptidase activity;metalloendopeptidase activity;extracellular space;proteolysis;myoblast fusion;heparin binding;zinc ion binding;cell surface;extracellular matrix disassembly;extracellular matrix organization;extracellular matrix;extracellular matrix binding;collagen-containing extracellular matrix
14526	SMIM2	0.0069996	0.024014	0.812566	3	6.9061	2.15493	GO:0005515;GO:0016021	protein binding;integral component of membrane
14555	PKD1L3	0.0086322	0.029291	0.820042	2	2.1358	2.06388	GO:0001581;GO:0001822;GO:0005261;GO:0005262;GO:0005515;GO:0005886;GO:0006812;GO:0008324;GO:0009986;GO:0016020;GO:0030246;GO:0033040;GO:0034703;GO:0043235;GO:0050915;GO:0050982;GO:0070062;GO:0070588;GO:0071468	detection of chemical stimulus involved in sensory perception of sour taste;kidney development;cation channel activity;calcium channel activity;protein binding;plasma membrane;cation transport;cation transmembrane transporter activity;cell surface;membrane;carbohydrate binding;sour taste receptor activity;cation channel complex;receptor complex;sensory perception of sour taste;detection of mechan…
14563	RUSC1-AS1	0.0042739	0.015029	0.782466	3	7.1877	2.36918	GO:0005515	protein binding
14581	PTCHD3	0.0051965	0.018106	0.788099	3	4.9748	2.28429	GO:0003674;GO:0005515;GO:0005575;GO:0007286;GO:0016020;GO:0016021	molecular_function;protein binding;cellular_component;spermatid development;membrane;integral component of membrane
14583	SFI1	0.0060051	0.020791	0.805204	3	6.8084	2.22148	GO:0005515;GO:0005814;GO:0005829;GO:0019902	protein binding;centriole;cytosol;phosphatase binding
14701	EP300	0.0019541	0.0070744	0.727385	3	8.0769	2.70905	GO:0000122;GO:0000123;GO:0001216;GO:0001221;GO:0001223;GO:0001666;GO:0001756;GO:0001966;GO:0002039;GO:0002209;GO:0002223;GO:0003677;GO:0003682;GO:0003684;GO:0003713;GO:0004402;GO:0004468;GO:0005515;GO:0005634;GO:0005654;GO:0005667;GO:0005694;GO:0005829;GO:0006110;GO:0006473;GO:0006475;GO:0006915;GO:0006990;GO:0007049;GO:0007399;GO:0007507;GO:0007519;GO:0007611;GO:0007623;GO:0008013;GO:0008022;GO:…	negative regulation of transcription by RNA polymerase II;histone acetyltransferase complex;DNA-binding transcription activator activity;transcription coregulator binding;transcription coactivator binding;response to hypoxia;somitogenesis;thigmotaxis;p53 binding;behavioral defense response;stimulatory C-type lectin receptor signaling pathway;DNA binding;chromatin binding;damaged DNA binding;trans…
14746	ABCF3	0.001404	0.0051106	0.675652	2	5.5362	2.85263	GO:0005515;GO:0005524;GO:0016020;GO:0045296;GO:0051607	protein binding;ATP binding;membrane;cadherin binding;defense response to virus
14749	SAMD4A	0.0014641	0.0053364	0.675652	3	8.289	2.83443	GO:0000289;GO:0000932;GO:0001650;GO:0003723;GO:0003729;GO:0005515;GO:0005829;GO:0030054;GO:0030371;GO:0030425;GO:0045202;GO:0045727	nuclear-transcribed mRNA poly(A) tail shortening;P-body;fibrillar center;RNA binding;mRNA binding;protein binding;cytosol;cell junction;translation repressor activity;dendrite;synapse;positive regulation of translation
14750	IQCB1	0.0079181	0.027003	0.820042	3	7.4632	2.10138	GO:0001750;GO:0005515;GO:0005516;GO:0005654;GO:0005813;GO:0005814;GO:0005829;GO:0005929;GO:0015630;GO:0019899;GO:0032391;GO:0045171;GO:0045494;GO:0048496;GO:0060271;GO:0070062;GO:0072686	photoreceptor outer segment;protein binding;calmodulin binding;nucleoplasm;centrosome;centriole;cytosol;cilium;microtubule cytoskeleton;enzyme binding;photoreceptor connecting cilium;intercellular bridge;photoreceptor cell maintenance;maintenance of animal organ identity;cilium assembly;extracellular exosome;mitotic spindle
14809	TMEM176A	0.0062385	0.021509	0.812369	2	4.8221	2.20492	GO:0005515;GO:0016021;GO:2001199	protein binding;integral component of membrane;negative regulation of dendritic cell differentiation
14826	STAG1	0.0049358	0.017224	0.783793	3	2.8706	2.30664	GO:0000775;GO:0000785;GO:0003682;GO:0005515;GO:0005634;GO:0005654;GO:0005694;GO:0005829;GO:0007062;GO:0008278;GO:0016363;GO:0016604;GO:0051301;GO:0090307;GO:0097431	chromosome, centromeric region;chromatin;chromatin binding;protein binding;nucleus;nucleoplasm;chromosome;cytosol;sister chromatid cohesion;cohesin complex;nuclear matrix;nuclear body;cell division;mitotic spindle assembly;mitotic spindle pole
14850	MAML3	0.0045493	0.015949	0.782466	3	7.6446	2.34206	GO:0003713;GO:0005634;GO:0005654;GO:0007219;GO:0007221;GO:0016607;GO:0045944	transcription coactivator activity;nucleus;nucleoplasm;Notch signaling pathway;positive regulation of transcription of Notch receptor target;nuclear speck;positive regulation of transcription by RNA polymerase II
14877	QDPR	0.0071757	0.024607	0.816531	2	4.1779	2.14414	GO:0001889;GO:0004155;GO:0005737;GO:0005829;GO:0006520;GO:0006559;GO:0006729;GO:0009055;GO:0010044;GO:0010288;GO:0022900;GO:0033762;GO:0035690;GO:0042802;GO:0043005;GO:0051066;GO:0070062;GO:0070402;GO:0070404	liver development;6,7-dihydropteridine reductase activity;cytoplasm;cytosol;cellular amino acid metabolic process;L-phenylalanine catabolic process;tetrahydrobiopterin biosynthetic process;electron transfer activity;response to aluminum ion;response to lead ion;electron transport chain;response to glucagon;cellular response to drug;identical protein binding;neuron projection;dihydrobiopterin meta…
14892	OSTM1	0.006274	0.021618	0.812369	3	7.2306	2.20246	GO:0005515;GO:0005765;GO:0005829;GO:0016021;GO:0030316	protein binding;lysosomal membrane;cytosol;integral component of membrane;osteoclast differentiation
14907	GCNT7	0.0061485	0.021253	0.810784	3	8.2451	2.21123	GO:0000139;GO:0006486;GO:0008375;GO:0016021	Golgi membrane;protein glycosylation;acetylglucosaminyltransferase activity;integral component of membrane
14923	WDR44	0.0037062	0.013141	0.782466	3	7.5341	2.43107	GO:0005515;GO:0005794;GO:0005829;GO:0010008;GO:0048471	protein binding;Golgi apparatus;cytosol;endosome membrane;perinuclear region of cytoplasm
14938	AKAP5	0.0034753	0.012385	0.776124	2	4.243	2.45901	GO:0005515;GO:0005516;GO:0005829;GO:0005886;GO:0007165;GO:0007193;GO:0007194;GO:0007268;GO:0008179;GO:0009898;GO:0010738;GO:0014069;GO:0017124;GO:0030346;GO:0031698;GO:0032590;GO:0034237;GO:0035254;GO:0043197;GO:0045121;GO:0045762;GO:0050811;GO:0051018;GO:0060076;GO:0060090;GO:0097110;GO:0098837;GO:1900273;GO:1903078;GO:1905751	protein binding;calmodulin binding;cytosol;plasma membrane;signal transduction;adenylate cyclase-inhibiting G protein-coupled receptor signaling pathway;negative regulation of adenylate cyclase activity;chemical synaptic transmission;adenylate cyclase binding;cytoplasmic side of plasma membrane;regulation of protein kinase A signaling;postsynaptic density;SH3 domain binding;protein phosphatase 2B…
14969	C2orf15	0.0038406	0.013605	0.782466	2	2.4822	2.4156	GO:0003723;GO:0005515	RNA binding;protein binding
14991	N4BP1	0.004623	0.016212	0.782466	3	5.6394	2.33508	GO:0001818;GO:0003729;GO:0004540;GO:0005515;GO:0005634;GO:0005730;GO:0005829;GO:0016605;GO:0031397;GO:0032435;GO:0034644;GO:0043130;GO:0045071;GO:0045087;GO:0045088;GO:0090501	negative regulation of cytokine production;mRNA binding;ribonuclease activity;protein binding;nucleus;nucleolus;cytosol;PML body;negative regulation of protein ubiquitination;negative regulation of proteasomal ubiquitin-dependent protein catabolic process;cellular response to UV;ubiquitin binding;negative regulation of viral genome replication;innate immune response;regulation of innate immune re…
14992	TYRO3	0.0089335	0.030235	0.820042	2	4.4007	2.04898	GO:0001618;GO:0001779;GO:0004713;GO:0004714;GO:0005515;GO:0005524;GO:0005634;GO:0005635;GO:0005789;GO:0005887;GO:0006909;GO:0007155;GO:0007165;GO:0007169;GO:0007218;GO:0007275;GO:0007283;GO:0007399;GO:0009986;GO:0014065;GO:0016477;GO:0018108;GO:0021885;GO:0030168;GO:0032940;GO:0033674;GO:0034122;GO:0034446;GO:0042698;GO:0043235;GO:0043277;GO:0043491;GO:0043524;GO:0043548;GO:0045824;GO:0046718;GO:…	virus receptor activity;natural killer cell differentiation;protein tyrosine kinase activity;transmembrane receptor protein tyrosine kinase activity;protein binding;ATP binding;nucleus;nuclear envelope;endoplasmic reticulum membrane;integral component of plasma membrane;phagocytosis;cell adhesion;signal transduction;transmembrane receptor protein tyrosine kinase signaling pathway;neuropeptide sig…
15092	FAM168A	0.0021176	0.0076349	0.727385	3	1.1794	2.67416	GO:0005515;GO:1905053	protein binding;positive regulation of base-excision repair
15120	VCX3A	0.0081122	0.027602	0.820042	2	3.6516	2.09086	GO:0005634;GO:0005730;GO:0007420	nucleus;nucleolus;brain development
15133	FAM118B	0.0065982	0.022687	0.812369	2	4.579	2.18057	GO:0005515;GO:0015030;GO:0030576;GO:0042802	protein binding;Cajal body;Cajal body organization;identical protein binding
15153	C18orf54	0.0071196	0.024424	0.813252	3	7.0281	2.14754	GO:0005515;GO:0005576;GO:0008285	protein binding;extracellular region;negative regulation of cell population proliferation
15194	ZMAT1	0.00015612	0.00060842	0.329208	3	9.5674	3.80654	GO:0003677;GO:0005634;GO:0008270	DNA binding;nucleus;zinc ion binding
15245	TAS2R46	0.0066031	0.022707	0.812369	1	-0.26484	2.18025	GO:0001580;GO:0004930;GO:0005886;GO:0007186;GO:0016021;GO:0033038;GO:0060170	detection of chemical stimulus involved in sensory perception of bitter taste;G protein-coupled receptor activity;plasma membrane;G protein-coupled receptor signaling pathway;integral component of membrane;bitter taste receptor activity;ciliary membrane
15333	EPHA1	0.0053007	0.01845	0.788879	2	3.4278	2.27567	GO:0001525;GO:0001954;GO:0001968;GO:0004672;GO:0004714;GO:0005005;GO:0005524;GO:0005886;GO:0005887;GO:0006469;GO:0007166;GO:0007169;GO:0007275;GO:0007411;GO:0008284;GO:0018108;GO:0019901;GO:0030335;GO:0030336;GO:0033674;GO:0034446;GO:0043005;GO:0043087;GO:0043235;GO:0045766;GO:0046777;GO:0048013;GO:0051496;GO:0090630	angiogenesis;positive regulation of cell-matrix adhesion;fibronectin binding;protein kinase activity;transmembrane receptor protein tyrosine kinase activity;transmembrane-ephrin receptor activity;ATP binding;plasma membrane;integral component of plasma membrane;negative regulation of protein kinase activity;cell surface receptor signaling pathway;transmembrane receptor protein tyrosine kinase sig…
15376	KIAA1586	0.0095989	0.032344	0.826511	2	4.4047	2.01778	GO:0016925;GO:0061665	protein sumoylation;SUMO ligase activity
15419	OR13D1	0.0028805	0.010293	0.752343	3	7.7084	2.54053	GO:0004930;GO:0004984;GO:0005886;GO:0007186;GO:0016021;GO:0050911	G protein-coupled receptor activity;olfactory receptor activity;plasma membrane;G protein-coupled receptor signaling pathway;integral component of membrane;detection of chemical stimulus involved in sensory perception of smell
15424	PLA2G12A	0.0097539	0.032837	0.826511	2	4.4033	2.01082	GO:0004623;GO:0005509;GO:0005515;GO:0005576;GO:0005737;GO:0006644;GO:0008150;GO:0016042;GO:0047498;GO:0050482;GO:0102567;GO:0102568	phospholipase A2 activity;calcium ion binding;protein binding;extracellular region;cytoplasm;phospholipid metabolic process;biological_process;lipid catabolic process;calcium-dependent phospholipase A2 activity;arachidonic acid secretion;phospholipase A2 activity (consuming 1,2-dipalmitoylphosphatidylcholine);phospholipase A2 activity consuming 1,2-dioleoylphosphatidylethanolamine)
15430	ANLN	0.0069154	0.02374	0.812566	3	5.3648	2.16018	GO:0000281;GO:0000915;GO:0000921;GO:0003779;GO:0005654;GO:0005826;GO:0005829;GO:0007096;GO:0015629;GO:0030496;GO:0031106;GO:0032059;GO:0045296;GO:0090521;GO:0099738;GO:1904172	mitotic cytokinesis;actomyosin contractile ring assembly;septin ring assembly;actin binding;nucleoplasm;actomyosin contractile ring;cytosol;regulation of exit from mitosis;actin cytoskeleton;midbody;septin ring organization;bleb;cadherin binding;glomerular visceral epithelial cell migration;cell cortex region;positive regulation of bleb assembly
15448	MAGEB2	0.002109	0.0076069	0.727385	2	5.6496	2.67592	GO:0000122;GO:0005515;GO:0005634	negative regulation of transcription by RNA polymerase II;protein binding;nucleus
15459	CREB5	0.0093598	0.031587	0.826511	3	4.7631	2.02873	GO:0000785;GO:0000978;GO:0000981;GO:0003700;GO:0005515;GO:0005634;GO:0006357;GO:0035497;GO:0045893;GO:0046872;GO:0070062;GO:1990837	chromatin;RNA polymerase II cis-regulatory region sequence-specific DNA binding;DNA-binding transcription factor activity, RNA polymerase II-specific;DNA-binding transcription factor activity;protein binding;nucleus;regulation of transcription by RNA polymerase II;cAMP response element binding;positive regulation of transcription, DNA-templated;metal ion binding;extracellular exosome;sequence-spe…
15497	FOXI2	0.001979	0.0071505	0.727385	3	8.086	2.70355	GO:0000785;GO:0000978;GO:0000981;GO:0005634;GO:0006357;GO:0009653;GO:0030154	chromatin;RNA polymerase II cis-regulatory region sequence-specific DNA binding;DNA-binding transcription factor activity, RNA polymerase II-specific;nucleus;regulation of transcription by RNA polymerase II;anatomical structure morphogenesis;cell differentiation
15521	METTL8	0.0091819	0.03102	0.824343	3	7.7721	2.03707	GO:0005634;GO:0005737;GO:0008174;GO:0030488;GO:0052735;GO:0080009	nucleus;cytoplasm;mRNA methyltransferase activity;tRNA methylation;tRNA (cytosine-3-)-methyltransferase activity;mRNA methylation
15555	MMP26	0.0026689	0.009536	0.736045	2	5.3793	2.57367	GO:0004222;GO:0005576;GO:0006508;GO:0008270;GO:0030198;GO:0030574;GO:0031012;GO:0050728	metalloendopeptidase activity;extracellular region;proteolysis;zinc ion binding;extracellular matrix organization;collagen catabolic process;extracellular matrix;negative regulation of inflammatory response
15562	ROGDI	0.0016391	0.0059456	0.687289	3	8.4872	2.78539	GO:0005515;GO:0005635;GO:0007420;GO:0008021;GO:0008284;GO:0022008;GO:0030097;GO:0030424;GO:0030425;GO:0042475;GO:0043204;GO:0043291	protein binding;nuclear envelope;brain development;synaptic vesicle;positive regulation of cell population proliferation;neurogenesis;hemopoiesis;axon;dendrite;odontogenesis of dentin-containing tooth;perikaryon;RAVE complex
15590	CAPN11	0.0048704	0.017022	0.783793	3	7.2014	2.31244	GO:0001669;GO:0004198;GO:0005509;GO:0005737;GO:0006508;GO:0008233	acrosomal vesicle;calcium-dependent cysteine-type endopeptidase activity;calcium ion binding;cytoplasm;proteolysis;peptidase activity
15618	TMED2	1.1408e-05	4.5845e-05	0.055384	3	11.948	4.94279	GO:0000139;GO:0001843;GO:0001893;GO:0001947;GO:0005515;GO:0005783;GO:0005789;GO:0005793;GO:0005794;GO:0006886;GO:0006888;GO:0007030;GO:0010628;GO:0012507;GO:0016021;GO:0030133;GO:0030134;GO:0030137;GO:0030663;GO:0032525;GO:0032580;GO:0033116;GO:0034260;GO:0035264;GO:0035459;GO:0036342;GO:0036499;GO:0042589;GO:0043231;GO:0048205;GO:0048208;GO:0060670;GO:0060716;GO:0060717;GO:0072659;GO:0090158;GO:…	Golgi membrane;neural tube closure;maternal placenta development;heart looping;protein binding;endoplasmic reticulum;endoplasmic reticulum membrane;endoplasmic reticulum-Golgi intermediate compartment;Golgi apparatus;intracellular protein transport;endoplasmic reticulum to Golgi vesicle-mediated transport;Golgi organization;positive regulation of gene expression;ER to Golgi transport vesicle memb…
15688	CAPRIN1	0.0084242	0.028622	0.820042	2	2.184	2.07447	GO:0000932;GO:0003723;GO:0005515;GO:0005737;GO:0005829;GO:0010494;GO:0016020;GO:0017148;GO:0030027;GO:0030425;GO:0031252;GO:0045202;GO:0050775;GO:0061003	P-body;RNA binding;protein binding;cytoplasm;cytosol;cytoplasmic stress granule;membrane;negative regulation of translation;lamellipodium;dendrite;cell leading edge;synapse;positive regulation of dendrite morphogenesis;positive regulation of dendritic spine morphogenesis
15698	HSFX1	0.00054933	0.0020599	0.562447	1	0.37017	3.26017	GO:0000785;GO:0000978;GO:0000981;GO:0003700;GO:0005515;GO:0005634;GO:0005737;GO:0006357	chromatin;RNA polymerase II cis-regulatory region sequence-specific DNA binding;DNA-binding transcription factor activity, RNA polymerase II-specific;DNA-binding transcription factor activity;protein binding;nucleus;cytoplasm;regulation of transcription by RNA polymerase II
15703	LRAT	0.0084409	0.028672	0.820042	2	4.4504	2.07361	GO:0001523;GO:0001972;GO:0005515;GO:0005771;GO:0005783;GO:0005789;GO:0005791;GO:0006776;GO:0007601;GO:0009617;GO:0016021;GO:0016416;GO:0016746;GO:0019841;GO:0032370;GO:0032526;GO:0033189;GO:0042572;GO:0047173;GO:0048471;GO:0102279;GO:1990830	retinoid metabolic process;retinoic acid binding;protein binding;multivesicular body;endoplasmic reticulum;endoplasmic reticulum membrane;rough endoplasmic reticulum;vitamin A metabolic process;visual perception;response to bacterium;integral component of membrane;O-palmitoyltransferase activity;acyltransferase activity;retinol binding;positive regulation of lipid transport;response to retinoic a…
15713	MUC17	0.0030546	0.010895	0.755758	3	8.2877	2.51505	GO:0005515;GO:0005576;GO:0005796;GO:0005886;GO:0009897;GO:0016021;GO:0016324;GO:0019725;GO:0030165;GO:0030197;GO:0062023	protein binding;extracellular region;Golgi lumen;plasma membrane;external side of plasma membrane;integral component of membrane;apical plasma membrane;cellular homeostasis;PDZ domain binding;extracellular matrix constituent, lubricant activity;collagen-containing extracellular matrix
15751	SLC25A43	0.0042075	0.014816	0.782466	3	7.7474	2.37598	GO:0005743;GO:0016021;GO:0055085	mitochondrial inner membrane;integral component of membrane;transmembrane transport
15815	HKDC1	0.0047457	0.016627	0.783793	3	7.8394	2.3237	GO:0001678;GO:0004340;GO:0005524;GO:0005536;GO:0005739;GO:0005829;GO:0006096;GO:0008865;GO:0019158;GO:0019318;GO:0031966;GO:0046835;GO:0051156	cellular glucose homeostasis;glucokinase activity;ATP binding;glucose binding;mitochondrion;cytosol;glycolytic process;fructokinase activity;mannokinase activity;hexose metabolic process;mitochondrial membrane;carbohydrate phosphorylation;glucose 6-phosphate metabolic process
15852	FAM187B	0.0070477	0.024184	0.812566	2	4.7319	2.15195	GO:0016021	integral component of membrane
15860	CYYR1	0.0014395	0.0052458	0.675652	2	5.3712	2.84179	GO:0003674;GO:0008150;GO:0016021	molecular_function;biological_process;integral component of membrane
15879	OR4L1	0.0068389	0.023464	0.812566	3	6.9858	2.16501	GO:0004930;GO:0004984;GO:0005886;GO:0007186;GO:0016021;GO:0050911	G protein-coupled receptor activity;olfactory receptor activity;plasma membrane;G protein-coupled receptor signaling pathway;integral component of membrane;detection of chemical stimulus involved in sensory perception of smell
15887	DCBLD1	0.0015585	0.0056597	0.675652	3	8.8667	2.80729	GO:0016021	integral component of membrane
15928	CORO7	0.0031865	0.011365	0.770258	2	5.3783	2.49669	GO:0000139;GO:0003779;GO:0005515;GO:0005794;GO:0005802;GO:0005829;GO:0006895;GO:0007015;GO:0015031;GO:0016020;GO:0016021;GO:0030041;GO:0031410;GO:0051015	Golgi membrane;actin binding;protein binding;Golgi apparatus;trans-Golgi network;cytosol;Golgi to endosome transport;actin filament organization;protein transport;membrane;integral component of membrane;actin filament polymerization;cytoplasmic vesicle;actin filament binding
15933	CTXN2	0.0028488	0.010171	0.752343	2	3.3795	2.54534	GO:0016021	integral component of membrane
15973	CENPE	0.0043101	0.015149	0.782466	2	0.76331	2.36551	GO:0000278;GO:0000775;GO:0000776;GO:0000779;GO:0003777;GO:0005515;GO:0005524;GO:0005634;GO:0005654;GO:0005694;GO:0005828;GO:0005829;GO:0005874;GO:0007018;GO:0007052;GO:0007059;GO:0007079;GO:0007080;GO:0008017;GO:0008574;GO:0015630;GO:0016020;GO:0030071;GO:0030496;GO:0043515;GO:0045860;GO:0051233;GO:0051301;GO:0051310;GO:0051315;GO:0051382;GO:0099606;GO:0099607;GO:1990023	mitotic cell cycle;chromosome, centromeric region;kinetochore;condensed chromosome, centromeric region;microtubule motor activity;protein binding;ATP binding;nucleus;nucleoplasm;chromosome;kinetochore microtubule;cytosol;microtubule;microtubule-based movement;mitotic spindle organization;chromosome segregation;mitotic chromosome movement towards spindle pole;mitotic metaphase plate congression;mi…
16045	MXI1	0.0085366	0.028983	0.820042	3	6.691	2.06872	GO:0000122;GO:0000785;GO:0000977;GO:0000978;GO:0000981;GO:0001227;GO:0005515;GO:0005634;GO:0005654;GO:0005730;GO:0005829;GO:0006357;GO:0046983;GO:0090575	negative regulation of transcription by RNA polymerase II;chromatin;RNA polymerase II transcription regulatory region sequence-specific DNA binding;RNA polymerase II cis-regulatory region sequence-specific DNA binding;DNA-binding transcription factor activity, RNA polymerase II-specific;DNA-binding transcription repressor activity, RNA polymerase II-specific;protein binding;nucleus;nucleoplasm;nu…
16060	ZSWIM4	0.0044358	0.015551	0.782466	3	6.5416	2.35303	GO:0008270;GO:0031462	zinc ion binding;Cul2-RING ubiquitin ligase complex
16088	SYNE2	0.0069659	0.023896	0.812566	2	4.915	2.15702	GO:0003779;GO:0005515;GO:0005634;GO:0005635;GO:0005640;GO:0005654;GO:0005737;GO:0005739;GO:0005925;GO:0007097;GO:0016021;GO:0016529;GO:0030018;GO:0030335;GO:0031022;GO:0031258;GO:0031527;GO:0031965;GO:0031981;GO:0033017;GO:0034993;GO:0045111;GO:0051015;GO:0051642;GO:0070062;GO:0140444	actin binding;protein binding;nucleus;nuclear envelope;nuclear outer membrane;nucleoplasm;cytoplasm;mitochondrion;focal adhesion;nuclear migration;integral component of membrane;sarcoplasmic reticulum;Z disc;positive regulation of cell migration;nuclear migration along microfilament;lamellipodium membrane;filopodium membrane;nuclear membrane;nuclear lumen;sarcoplasmic reticulum membrane;meiotic n…
16094	LGR5	0.00098821	0.0036471	0.651711	3	8.4054	3.00515	GO:0001942;GO:0004888;GO:0004930;GO:0005515;GO:0005654;GO:0005794;GO:0005886;GO:0005887;GO:0007186;GO:0007189;GO:0007190;GO:0008528;GO:0009755;GO:0009994;GO:0016500;GO:0032588;GO:0042127;GO:0048839;GO:0090263;GO:2001013	hair follicle development;transmembrane signaling receptor activity;G protein-coupled receptor activity;protein binding;nucleoplasm;Golgi apparatus;plasma membrane;integral component of plasma membrane;G protein-coupled receptor signaling pathway;adenylate cyclase-activating G protein-coupled receptor signaling pathway;activation of adenylate cyclase activity;G protein-coupled peptide receptor ac…
16095	PMM2	0.00010359	0.00039707	0.277057	3	10.627	3.98468	GO:0004615;GO:0005515;GO:0005654;GO:0005829;GO:0006013;GO:0006486;GO:0006487;GO:0009298;GO:0043025;GO:0046872	phosphomannomutase activity;protein binding;nucleoplasm;cytosol;mannose metabolic process;protein glycosylation;protein N-linked glycosylation;GDP-mannose biosynthetic process;neuronal cell body;metal ion binding
16164	MAPK7	0.0059108	0.020478	0.805204	3	7.043	2.22835	GO:0000165;GO:0004674;GO:0004707;GO:0005515;GO:0005524;GO:0005634;GO:0005654;GO:0005737;GO:0005829;GO:0007049;GO:0007165;GO:0016605;GO:0018105;GO:0019933;GO:0030154;GO:0034115;GO:0035556;GO:0036003;GO:0045765;GO:0045944;GO:0050728;GO:0051019;GO:0051247;GO:0051344;GO:0060761;GO:0070301;GO:0070885;GO:0071363;GO:0071499;GO:0071560;GO:0106310;GO:0106311;GO:1902176;GO:2000352;GO:2001240	MAPK cascade;protein serine/threonine kinase activity;MAP kinase activity;protein binding;ATP binding;nucleus;nucleoplasm;cytoplasm;cytosol;cell cycle;signal transduction;PML body;peptidyl-serine phosphorylation;cAMP-mediated signaling;cell differentiation;negative regulation of heterotypic cell-cell adhesion;intracellular signal transduction;positive regulation of transcription from RNA polymera…
16175	TMEM128	0.0028913	0.01032	0.752343	3	7.6032	2.53891	GO:0003674;GO:0005515;GO:0005575;GO:0008150;GO:0016021	molecular_function;protein binding;cellular_component;biological_process;integral component of membrane
16234	CCDC28A	0.0051566	0.017963	0.788099	3	7.0675	2.28764	GO:0005515	protein binding
16260	SPPL2C	0.0014213	0.0051686	0.675652	3	8.9974	2.84731	GO:0005515;GO:0005765;GO:0005789;GO:0006509;GO:0030660;GO:0031293;GO:0033619;GO:0042500;GO:0042803;GO:0071458;GO:0071556	protein binding;lysosomal membrane;endoplasmic reticulum membrane;membrane protein ectodomain proteolysis;Golgi-associated vesicle membrane;membrane protein intracellular domain proteolysis;membrane protein proteolysis;aspartic endopeptidase activity, intramembrane cleaving;protein homodimerization activity;integral component of cytoplasmic side of endoplasmic reticulum membrane;integral componen…
16270	KDM6A	0.00049914	0.0018776	0.537202	3	9.3514	3.30178	GO:0000978;GO:0005515;GO:0005634;GO:0005654;GO:0006338;GO:0007507;GO:0010468;GO:0031490;GO:0032452;GO:0035097;GO:0044666;GO:0046872;GO:0051213;GO:0051568;GO:0071557;GO:0071558	RNA polymerase II cis-regulatory region sequence-specific DNA binding;protein binding;nucleus;nucleoplasm;chromatin remodeling;heart development;regulation of gene expression;chromatin DNA binding;histone demethylase activity;histone methyltransferase complex;MLL3/4 complex;metal ion binding;dioxygenase activity;histone H3-K4 methylation;histone H3-K27 demethylation;histone demethylase activity (…
16280	ARL5B	0.006445	0.022189	0.812369	3	8.0451	2.19078	GO:0003924;GO:0005515;GO:0005525;GO:0005737;GO:0005802;GO:0006886;GO:0016192;GO:1903292	GTPase activity;protein binding;GTP binding;cytoplasm;trans-Golgi network;intracellular protein transport;vesicle-mediated transport;protein localization to Golgi membrane
16305	LMO2	0.006551	0.022536	0.812369	3	4.3096	2.18369	GO:0001221;GO:0003713;GO:0005515;GO:0005654;GO:0005667;GO:0007275;GO:0043425;GO:0045944;GO:0046872;GO:0061629;GO:0097067	transcription coregulator binding;transcription coactivator activity;protein binding;nucleoplasm;transcription regulator complex;multicellular organism development;bHLH transcription factor binding;positive regulation of transcription by RNA polymerase II;metal ion binding;RNA polymerase II-specific DNA-binding transcription factor binding;cellular response to thyroid hormone stimulus
16347	FAM46C	0.0067158	0.023052	0.812566	3	7.6593	2.1729	GO:0001701;GO:0003723;GO:0005515;GO:0005634;GO:0005654;GO:0005737;GO:0048255;GO:1990817	in utero embryonic development;RNA binding;protein binding;nucleus;nucleoplasm;cytoplasm;mRNA stabilization;RNA adenylyltransferase activity
16349	FLNB	0.0092009	0.031089	0.824343	3	6.784	2.03617	GO:0001725;GO:0003334;GO:0003382;GO:0003723;GO:0003779;GO:0005515;GO:0005634;GO:0005737;GO:0005829;GO:0005886;GO:0005903;GO:0005925;GO:0005938;GO:0007165;GO:0007519;GO:0015629;GO:0016021;GO:0030018;GO:0030036;GO:0042802;GO:0043005;GO:0043025;GO:0045296;GO:0045335;GO:0051015;GO:0070062;GO:0071346	stress fiber;keratinocyte development;epithelial cell morphogenesis;RNA binding;actin binding;protein binding;nucleus;cytoplasm;cytosol;plasma membrane;brush border;focal adhesion;cell cortex;signal transduction;skeletal muscle tissue development;actin cytoskeleton;integral component of membrane;Z disc;actin cytoskeleton organization;identical protein binding;neuron projection;neuronal cell body;…
16362	USP29	0.0069675	0.023902	0.812566	3	5.0468	2.15692	GO:0000082;GO:0004197;GO:0004843;GO:0005575;GO:0005634;GO:0005829;GO:0006511;GO:0016579	G1/S transition of mitotic cell cycle;cysteine-type endopeptidase activity;thiol-dependent deubiquitinase;cellular_component;nucleus;cytosol;ubiquitin-dependent protein catabolic process;protein deubiquitination
16403	MAP2K4	0.0011294	0.0041367	0.651711	3	7.7454	2.94715	GO:0001934;GO:0004672;GO:0004708;GO:0004714;GO:0005515;GO:0005524;GO:0005634;GO:0005829;GO:0006915;GO:0007165;GO:0007254;GO:0008545;GO:0009611;GO:0018108;GO:0030424;GO:0031435;GO:0032839;GO:0034393;GO:0038095;GO:0043204;GO:0043525;GO:0045740;GO:0051770;GO:0061049;GO:0071260;GO:0072709;GO:0090398;GO:0106310;GO:0106311;GO:2000672	positive regulation of protein phosphorylation;protein kinase activity;MAP kinase kinase activity;transmembrane receptor protein tyrosine kinase activity;protein binding;ATP binding;nucleus;cytosol;apoptotic process;signal transduction;JNK cascade;JUN kinase kinase activity;response to wounding;peptidyl-tyrosine phosphorylation;axon;mitogen-activated protein kinase kinase kinase binding;dendrite …
16427	CALML5	0.0044665	0.01566	0.782466	1	0.1369	2.35003	GO:0005509;GO:0005576;GO:0007165;GO:0008544;GO:0030234;GO:0050790;GO:1904813	calcium ion binding;extracellular region;signal transduction;epidermis development;enzyme regulator activity;regulation of catalytic activity;ficolin-1-rich granule lumen
16442	ANXA11	0.005884	0.02039	0.805204	3	7.0308	2.23033	GO:0003723;GO:0005509;GO:0005515;GO:0005544;GO:0005635;GO:0005654;GO:0005737;GO:0005819;GO:0005829;GO:0006909;GO:0008429;GO:0016020;GO:0023026;GO:0030496;GO:0032506;GO:0042470;GO:0042581;GO:0042582;GO:0044548;GO:0045335;GO:0048306;GO:0051592;GO:0062023;GO:0070062	RNA binding;calcium ion binding;protein binding;calcium-dependent phospholipid binding;nuclear envelope;nucleoplasm;cytoplasm;spindle;cytosol;phagocytosis;phosphatidylethanolamine binding;membrane;MHC class II protein complex binding;midbody;cytokinetic process;melanosome;specific granule;azurophil granule;S100 protein binding;phagocytic vesicle;calcium-dependent protein binding;response to calci…
16471	BCKDHB	0.009048	0.030597	0.820042	3	2.8294	2.04345	GO:0003863;GO:0005515;GO:0005730;GO:0005739;GO:0005759;GO:0005947;GO:0007584;GO:0009083	3-methyl-2-oxobutanoate dehydrogenase (2-methylpropanoyl-transferring) activity;protein binding;nucleolus;mitochondrion;mitochondrial matrix;mitochondrial alpha-ketoglutarate dehydrogenase complex;response to nutrient;branched-chain amino acid catabolic process
16490	MUC5AC	0.0070196	0.024084	0.812566	2	0.83057	2.15369	GO:0005201;GO:0005615;GO:0005737;GO:0005796;GO:0005886;GO:0031012;GO:0048015;GO:0070062;GO:0070701	extracellular matrix structural constituent;extracellular space;cytoplasm;Golgi lumen;plasma membrane;extracellular matrix;phosphatidylinositol-mediated signaling;extracellular exosome;mucus layer
16513	MAP4K4	0.0066231	0.022768	0.812369	2	5.0747	2.17894	GO:0000165;GO:0001953;GO:0004111;GO:0004674;GO:0005515;GO:0005524;GO:0005737;GO:0005925;GO:0006468;GO:0008017;GO:0030033;GO:0030335;GO:0032014;GO:0032147;GO:0035556;GO:0043066;GO:0043408;GO:0043547;GO:0046328;GO:0048812;GO:0051549;GO:0051894;GO:0061179;GO:0070571;GO:0106310;GO:0106311;GO:0120183	MAPK cascade;negative regulation of cell-matrix adhesion;creatine kinase activity;protein serine/threonine kinase activity;protein binding;ATP binding;cytoplasm;focal adhesion;protein phosphorylation;microtubule binding;microvillus assembly;positive regulation of cell migration;positive regulation of ARF protein signal transduction;activation of protein kinase activity;intracellular signal transd…
16529	RGS18	0.0083202	0.028289	0.820042	3	5.0288	2.07987	GO:0003924;GO:0005096;GO:0005515;GO:0005737;GO:0005886;GO:0007186;GO:0008277;GO:0009968;GO:0050790	GTPase activity;GTPase activator activity;protein binding;cytoplasm;plasma membrane;G protein-coupled receptor signaling pathway;regulation of G protein-coupled receptor signaling pathway;negative regulation of signal transduction;regulation of catalytic activity
16533	INPP5E	0.00083367	0.0031131	0.646554	3	8.9397	3.07901	GO:0001726;GO:0004439;GO:0004445;GO:0005634;GO:0005654;GO:0005794;GO:0005829;GO:0005886;GO:0005925;GO:0005929;GO:0005930;GO:0006661;GO:0008150;GO:0014067;GO:0016314;GO:0017148;GO:0032580;GO:0034485;GO:0046855;GO:0046856;GO:1903565	ruffle;phosphatidylinositol-4,5-bisphosphate 5-phosphatase activity;inositol-polyphosphate 5-phosphatase activity;nucleus;nucleoplasm;Golgi apparatus;cytosol;plasma membrane;focal adhesion;cilium;axoneme;phosphatidylinositol biosynthetic process;biological_process;negative regulation of phosphatidylinositol 3-kinase signaling;phosphatidylinositol-3,4,5-trisphosphate 3-phosphatase activity;negativ…
16540	SLC37A4	0.0084066	0.028571	0.820042	3	7.1666	2.07538	GO:0005515;GO:0005783;GO:0005789;GO:0006006;GO:0006094;GO:0008643;GO:0015152;GO:0015760;GO:0016020;GO:0016021;GO:0030176;GO:0035435;GO:0061513	protein binding;endoplasmic reticulum;endoplasmic reticulum membrane;glucose metabolic process;gluconeogenesis;carbohydrate transport;glucose-6-phosphate transmembrane transporter activity;glucose-6-phosphate transport;membrane;integral component of membrane;integral component of endoplasmic reticulum membrane;phosphate ion transmembrane transport;glucose 6-phosphate:inorganic phosphate antiporte…
16621	PAGE2B	0.0063948	0.022019	0.812369	2	1.9152	2.19417		NA
16744	ZBTB10	0.00044471	0.0016652	0.513334	3	7.3945	3.35192	GO:0000977;GO:0005515;GO:0005634;GO:0005654;GO:0006357;GO:0046872	RNA polymerase II transcription regulatory region sequence-specific DNA binding;protein binding;nucleus;nucleoplasm;regulation of transcription by RNA polymerase II;metal ion binding
16749	CYP1A1	0.00073008	0.0027344	0.628654	3	7.655	3.13663	GO:0001666;GO:0002933;GO:0004497;GO:0005506;GO:0005515;GO:0005743;GO:0005789;GO:0006306;GO:0006631;GO:0006694;GO:0006778;GO:0007568;GO:0008202;GO:0008210;GO:0008283;GO:0008391;GO:0009308;GO:0009611;GO:0009615;GO:0009624;GO:0009635;GO:0009692;GO:0009804;GO:0009812;GO:0010041;GO:0016491;GO:0016679;GO:0016711;GO:0017143;GO:0017144;GO:0019341;GO:0019373;GO:0019825;GO:0019899;GO:0020037;GO:0030544;GO:…	response to hypoxia;lipid hydroxylation;monooxygenase activity;iron ion binding;protein binding;mitochondrial inner membrane;endoplasmic reticulum membrane;DNA methylation;fatty acid metabolic process;steroid biosynthetic process;porphyrin-containing compound metabolic process;aging;steroid metabolic process;estrogen metabolic process;cell population proliferation;arachidonic acid monooxygenase a…
16759	GLG1	0.0016473	0.0059855	0.687289	2	2.2074	2.78323	GO:0000139;GO:0005102;GO:0005794;GO:0005856;GO:0005886;GO:0010955;GO:0016020;GO:0016021;GO:0017134;GO:0030512;GO:0031012;GO:0032330;GO:0060349;GO:0070062	Golgi membrane;signaling receptor binding;Golgi apparatus;cytoskeleton;plasma membrane;negative regulation of protein processing;membrane;integral component of membrane;fibroblast growth factor binding;negative regulation of transforming growth factor beta receptor signaling pathway;extracellular matrix;regulation of chondrocyte differentiation;bone morphogenesis;extracellular exosome
16762	COMMD8	0.0016811	0.0060995	0.693924	3	8.1805	2.77441	GO:0005515;GO:0005654;GO:0005829	protein binding;nucleoplasm;cytosol
16798	CNN3	0.0052269	0.018201	0.788099	3	7.0353	2.28176	GO:0003779;GO:0005516;GO:0005829;GO:0005856;GO:0005912;GO:0005925;GO:0008017;GO:0014069;GO:0015629;GO:0030855;GO:0031032;GO:0032780;GO:0043025;GO:0043197;GO:0098609;GO:0098641	actin binding;calmodulin binding;cytosol;cytoskeleton;adherens junction;focal adhesion;microtubule binding;postsynaptic density;actin cytoskeleton;epithelial cell differentiation;actomyosin structure organization;negative regulation of ATPase activity;neuronal cell body;dendritic spine;cell-cell adhesion;cadherin binding involved in cell-cell adhesion
16804	CLDN2	0.0055548	0.019277	0.797366	2	5.1098	2.25533	GO:0005198;GO:0005515;GO:0005886;GO:0005911;GO:0005923;GO:0007155;GO:0016021;GO:0016338;GO:0042802;GO:0070830	structural molecule activity;protein binding;plasma membrane;cell-cell junction;bicellular tight junction;cell adhesion;integral component of membrane;calcium-independent cell-cell adhesion via plasma membrane cell-adhesion molecules;identical protein binding;bicellular tight junction assembly
16829	TMEM45B	0.00028777	0.0010912	0.425642	3	6.0645	3.54095	GO:0005515;GO:0016021	protein binding;integral component of membrane
16835	POLE3	0.0047154	0.016513	0.783173	3	5.4847	2.32648	GO:0003887;GO:0005515;GO:0005634;GO:0005654;GO:0005671;GO:0006260;GO:0006272;GO:0006974;GO:0008622;GO:0008623;GO:0031490;GO:0031507;GO:0042766;GO:0043966;GO:0046982;GO:0071897	DNA-directed DNA polymerase activity;protein binding;nucleus;nucleoplasm;Ada2/Gcn5/Ada3 transcription activator complex;DNA replication;leading strand elongation;cellular response to DNA damage stimulus;epsilon DNA polymerase complex;CHRAC;chromatin DNA binding;heterochromatin assembly;nucleosome mobilization;histone H3 acetylation;protein heterodimerization activity;DNA biosynthetic process
16836	NXF2	0.0070716	0.024263	0.812566	2	2.037	2.15048	GO:0003723;GO:0005515;GO:0005634;GO:0005654;GO:0005737;GO:0005829;GO:0006406;GO:0007275;GO:0016973;GO:0042272;GO:0050658	RNA binding;protein binding;nucleus;nucleoplasm;cytoplasm;cytosol;mRNA export from nucleus;multicellular organism development;poly(A)+ mRNA export from nucleus;nuclear RNA export factor complex;RNA transport
16851	TNNI2	0.0082329	0.028017	0.820042	3	6.5726	2.08445	GO:0003009;GO:0003779;GO:0005515;GO:0005634;GO:0005829;GO:0005861;GO:0006936;GO:0006937;GO:0031014;GO:0045893;GO:0060048	skeletal muscle contraction;actin binding;protein binding;nucleus;cytosol;troponin complex;muscle contraction;regulation of muscle contraction;troponin T binding;positive regulation of transcription, DNA-templated;cardiac muscle contraction
16962	ZNF121	0.0019609	0.0070941	0.727385	3	4.5376	2.70754	GO:0000978;GO:0000981;GO:0005515;GO:0005634;GO:0006357;GO:0046872	RNA polymerase II cis-regulatory region sequence-specific DNA binding;DNA-binding transcription factor activity, RNA polymerase II-specific;protein binding;nucleus;regulation of transcription by RNA polymerase II;metal ion binding
16964	SBNO1	0.0098793	0.033219	0.827778	1	0.0027159	2.00527	GO:0003674;GO:0005575;GO:0005634;GO:0006355;GO:0008150;GO:0031490;GO:0042393	molecular_function;cellular_component;nucleus;regulation of transcription, DNA-templated;biological_process;chromatin DNA binding;histone binding
16970	OMA1	0.00044282	0.0016585	0.513334	3	8.3748	3.35377	GO:0002024;GO:0004222;GO:0005743;GO:0006006;GO:0006515;GO:0006629;GO:0008289;GO:0010637;GO:0016021;GO:0016540;GO:0031638;GO:0031966;GO:0033108;GO:0034982;GO:0042981;GO:0043065;GO:0046872;GO:0097009;GO:0120162;GO:0140467;GO:0140468;GO:1903850	diet induced thermogenesis;metalloendopeptidase activity;mitochondrial inner membrane;glucose metabolic process;protein quality control for misfolded or incompletely synthesized proteins;lipid metabolic process;lipid binding;negative regulation of mitochondrial fusion;integral component of membrane;protein autoprocessing;zymogen activation;mitochondrial membrane;mitochondrial respiratory chain co…
17021	CAMK2N2	0.0079824	0.027189	0.820042	3	6.9216	2.09787	GO:0005654;GO:0005813;GO:0005829;GO:0006469;GO:0008427;GO:0019901	nucleoplasm;centrosome;cytosol;negative regulation of protein kinase activity;calcium-dependent protein kinase inhibitor activity;protein kinase binding
17024	MXD1	0.0061195	0.021163	0.80898	3	7.2004	2.21328	GO:0000122;GO:0000785;GO:0000978;GO:0000981;GO:0001227;GO:0005515;GO:0005654;GO:0005739;GO:0005829;GO:0006357;GO:0046983	negative regulation of transcription by RNA polymerase II;chromatin;RNA polymerase II cis-regulatory region sequence-specific DNA binding;DNA-binding transcription factor activity, RNA polymerase II-specific;DNA-binding transcription repressor activity, RNA polymerase II-specific;protein binding;nucleoplasm;mitochondrion;cytosol;regulation of transcription by RNA polymerase II;protein dimerizatio…
17048	KRTAP23-1	0.0008991	0.0033405	0.646554	3	7.3799	3.04619	GO:0005515;GO:0005829;GO:0005882	protein binding;cytosol;intermediate filament
17053	CSF1	0.0063519	0.02188	0.812369	2	4.7099	2.1971	GO:0001954;GO:0002158;GO:0002931;GO:0003006;GO:0005125;GO:0005157;GO:0005515;GO:0005576;GO:0005615;GO:0005788;GO:0005886;GO:0006954;GO:0007169;GO:0008083;GO:0008284;GO:0010628;GO:0010743;GO:0010744;GO:0010759;GO:0016020;GO:0016021;GO:0016604;GO:0030225;GO:0030278;GO:0030316;GO:0030335;GO:0032270;GO:0032946;GO:0038145;GO:0040018;GO:0042117;GO:0042488;GO:0042802;GO:0042803;GO:0045087;GO:0045651;GO:…	positive regulation of cell-matrix adhesion;osteoclast proliferation;response to ischemia;developmental process involved in reproduction;cytokine activity;macrophage colony-stimulating factor receptor binding;protein binding;extracellular region;extracellular space;endoplasmic reticulum lumen;plasma membrane;inflammatory response;transmembrane receptor protein tyrosine kinase signaling pathway;gr…
17115	MAN1A2	0.0035537	0.012634	0.78114	2	5.0548	2.44932	GO:0000139;GO:0004571;GO:0005509;GO:0005783;GO:0005794;GO:0005975;GO:0006486;GO:0006491;GO:0007585;GO:0016020;GO:0016021;GO:0048286;GO:0070062;GO:1904381	Golgi membrane;mannosyl-oligosaccharide 1,2-alpha-mannosidase activity;calcium ion binding;endoplasmic reticulum;Golgi apparatus;carbohydrate metabolic process;protein glycosylation;N-glycan processing;respiratory gaseous exchange by respiratory system;membrane;integral component of membrane;lung alveolus development;extracellular exosome;Golgi apparatus mannose trimming
17137	LOC149373	0.0020654	0.007466	0.727385	3	4.7467	2.685		NA
17148	VPS45	0.0030577	0.010906	0.755758	2	3.2781	2.51461	GO:0000139;GO:0003674;GO:0005515;GO:0005575;GO:0005794;GO:0006886;GO:0008021;GO:0010008;GO:0016021;GO:0016192	Golgi membrane;molecular_function;protein binding;cellular_component;Golgi apparatus;intracellular protein transport;synaptic vesicle;endosome membrane;integral component of membrane;vesicle-mediated transport
17196	TOMM5	0.0049293	0.017206	0.783793	3	7.4265	2.30721	GO:0005739;GO:0005741;GO:0005742;GO:0006626;GO:0016021	mitochondrion;mitochondrial outer membrane;mitochondrial outer membrane translocase complex;protein targeting to mitochondrion;integral component of membrane
17205	AFM	0.0039724	0.014058	0.782466	3	7.5204	2.40095	GO:0005504;GO:0005515;GO:0005576;GO:0005615;GO:0005737;GO:0006810;GO:0008270;GO:0008431;GO:0050821;GO:0051180;GO:0070062;GO:0071693;GO:0072562	fatty acid binding;protein binding;extracellular region;extracellular space;cytoplasm;transport;zinc ion binding;vitamin E binding;protein stabilization;vitamin transport;extracellular exosome;protein transport within extracellular region;blood microparticle
17224	PSMF1	0.0022525	0.0081089	0.727385	3	8.2802	2.64734	GO:0004866;GO:0005515;GO:0005654;GO:0005783;GO:0005829;GO:0005839;GO:0006511;GO:0010951;GO:0016020;GO:0042803;GO:0043161;GO:0046982;GO:0048471;GO:0070628;GO:1901799	endopeptidase inhibitor activity;protein binding;nucleoplasm;endoplasmic reticulum;cytosol;proteasome core complex;ubiquitin-dependent protein catabolic process;negative regulation of endopeptidase activity;membrane;protein homodimerization activity;proteasome-mediated ubiquitin-dependent protein catabolic process;protein heterodimerization activity;perinuclear region of cytoplasm;proteasome bind…
17239	XYLT1	0.0023175	0.0083399	0.727385	2	5.3419	2.63498	GO:0000137;GO:0000139;GO:0005615;GO:0006024;GO:0015012;GO:0016021;GO:0030158;GO:0030166;GO:0030203;GO:0030206;GO:0043931;GO:0046872;GO:0048706;GO:0050650	Golgi cis cisterna;Golgi membrane;extracellular space;glycosaminoglycan biosynthetic process;heparan sulfate proteoglycan biosynthetic process;integral component of membrane;protein xylosyltransferase activity;proteoglycan biosynthetic process;glycosaminoglycan metabolic process;chondroitin sulfate biosynthetic process;ossification involved in bone maturation;metal ion binding;embryonic skeletal …
17247	PRAMEF12	0.0017391	0.0063119	0.709639	3	7.9751	2.75968	GO:0005737;GO:0008284;GO:0043066;GO:0045596;GO:0045892	cytoplasm;positive regulation of cell population proliferation;negative regulation of apoptotic process;negative regulation of cell differentiation;negative regulation of transcription, DNA-templated
17276	SECISBP2L	0.0012075	0.0044206	0.657111	3	8.9493	2.91811	GO:0001514;GO:0003723;GO:0003730;GO:0005515;GO:0035368;GO:0043021;GO:1990904	selenocysteine incorporation;RNA binding;mRNA 3'-UTR binding;protein binding;selenocysteine insertion sequence binding;ribonucleoprotein complex binding;ribonucleoprotein complex
17295	XKRX	0.0085867	0.029152	0.820042	3	5.9104	2.06617	GO:0005886;GO:0016021	plasma membrane;integral component of membrane
17296	ZNF843	0.00048291	0.0018149	0.537202	3	9.0798	3.31613	GO:0005515;GO:0046872	protein binding;metal ion binding
17326	PIGT	0.0094466	0.031872	0.826511	3	6.8638	2.02472	GO:0005515;GO:0005789;GO:0016020;GO:0016255;GO:0030176;GO:0030182;GO:0031410;GO:0042765;GO:0051402	protein binding;endoplasmic reticulum membrane;membrane;attachment of GPI anchor to protein;integral component of endoplasmic reticulum membrane;neuron differentiation;cytoplasmic vesicle;GPI-anchor transamidase complex;neuron apoptotic process
17328	MYL3	0.0015363	0.005583	0.675652	2	5.4534	2.81352	GO:0002026;GO:0003774;GO:0003785;GO:0005509;GO:0005829;GO:0005859;GO:0006942;GO:0007519;GO:0008307;GO:0030017;GO:0031672;GO:0031674;GO:0032038;GO:0032781;GO:0055010;GO:0060048	regulation of the force of heart contraction;cytoskeletal motor activity;actin monomer binding;calcium ion binding;cytosol;muscle myosin complex;regulation of striated muscle contraction;skeletal muscle tissue development;structural constituent of muscle;sarcomere;A band;I band;myosin II heavy chain binding;positive regulation of ATPase activity;ventricular cardiac muscle tissue morphogenesis;car…
17354	BCAP29	0.0019086	0.0069086	0.727385	3	3.7133	2.71929	GO:0001649;GO:0005789;GO:0006886;GO:0006888;GO:0006915;GO:0016020;GO:0016021;GO:0070973	osteoblast differentiation;endoplasmic reticulum membrane;intracellular protein transport;endoplasmic reticulum to Golgi vesicle-mediated transport;apoptotic process;membrane;integral component of membrane;protein localization to endoplasmic reticulum exit site
17360	CXCL10	0.0086973	0.029487	0.820042	3	7.0113	2.06062	GO:0005102;GO:0005515;GO:0005576;GO:0005615;GO:0006935;GO:0006954;GO:0007165;GO:0007166;GO:0007186;GO:0007189;GO:0007267;GO:0007517;GO:0008009;GO:0008015;GO:0008201;GO:0008284;GO:0008603;GO:0009409;GO:0009897;GO:0010332;GO:0010818;GO:0010819;GO:0010996;GO:0016525;GO:0030593;GO:0033280;GO:0034605;GO:0042056;GO:0042118;GO:0042127;GO:0042981;GO:0045236;GO:0045662;GO:0045944;GO:0048248;GO:0050790;GO:…	signaling receptor binding;protein binding;extracellular region;extracellular space;chemotaxis;inflammatory response;signal transduction;cell surface receptor signaling pathway;G protein-coupled receptor signaling pathway;adenylate cyclase-activating G protein-coupled receptor signaling pathway;cell-cell signaling;muscle organ development;chemokine activity;blood circulation;heparin binding;posit…
17418	CPNE4	0.0064469	0.022193	0.812369	2	1.4945	2.19065	GO:0005515;GO:0005544;GO:0005886;GO:0046872;GO:0070062;GO:0071277	protein binding;calcium-dependent phospholipid binding;plasma membrane;metal ion binding;extracellular exosome;cellular response to calcium ion
17436	FAM159A	0.0018563	0.0067268	0.727385	3	5.5951	2.73135	GO:0005515;GO:0016021	protein binding;integral component of membrane
17477	C6orf48	0.0028953	0.010333	0.752343	3	6.6211	2.53831		NA
17486	MKNK2	0.0030134	0.010745	0.755758	3	7.8899	2.52094	GO:0004674;GO:0004683;GO:0005515;GO:0005516;GO:0005524;GO:0005634;GO:0005654;GO:0005737;GO:0006417;GO:0006468;GO:0007166;GO:0009931;GO:0016604;GO:0016605;GO:0018105;GO:0030097;GO:0035556;GO:0046777;GO:0046872;GO:0071243;GO:0097192;GO:0106310;GO:0106311	protein serine/threonine kinase activity;calmodulin-dependent protein kinase activity;protein binding;calmodulin binding;ATP binding;nucleus;nucleoplasm;cytoplasm;regulation of translation;protein phosphorylation;cell surface receptor signaling pathway;calcium-dependent protein serine/threonine kinase activity;nuclear body;PML body;peptidyl-serine phosphorylation;hemopoiesis;intracellular signal …
17501	AGBL5	0.0019156	0.0069278	0.727385	3	7.3787	2.7177	GO:0004181;GO:0005634;GO:0005737;GO:0005829;GO:0006508;GO:0008270;GO:0015630;GO:0015631;GO:0030496;GO:0035608;GO:0035611;GO:0045171;GO:0051607;GO:0072686	metallocarboxypeptidase activity;nucleus;cytoplasm;cytosol;proteolysis;zinc ion binding;microtubule cytoskeleton;tubulin binding;midbody;protein deglutamylation;protein branching point deglutamylation;intercellular bridge;defense response to virus;mitotic spindle
17516	ULBP1	0.0051496	0.017936	0.788099	3	7.0442	2.28823	GO:0005515;GO:0005615;GO:0005783;GO:0005829;GO:0005886;GO:0006955;GO:0009897;GO:0030101;GO:0042267;GO:0046658;GO:0046703	protein binding;extracellular space;endoplasmic reticulum;cytosol;plasma membrane;immune response;external side of plasma membrane;natural killer cell activation;natural killer cell mediated cytotoxicity;anchored component of plasma membrane;natural killer cell lectin-like receptor binding
17527	TGFA	0.00033861	0.0012715	0.436616	3	9.0845	3.4703	GO:0001525;GO:0005154;GO:0005515;GO:0005576;GO:0005615;GO:0005634;GO:0005789;GO:0005886;GO:0007173;GO:0008083;GO:0008284;GO:0009986;GO:0012507;GO:0016021;GO:0016323;GO:0030669;GO:0031410;GO:0033116;GO:0035556;GO:0042060;GO:0042493;GO:0043066;GO:0043406;GO:0045741;GO:0045840;GO:0048471;GO:0050679;GO:0051781;GO:0060749;GO:0072574	angiogenesis;epidermal growth factor receptor binding;protein binding;extracellular region;extracellular space;nucleus;endoplasmic reticulum membrane;plasma membrane;epidermal growth factor receptor signaling pathway;growth factor activity;positive regulation of cell population proliferation;cell surface;ER to Golgi transport vesicle membrane;integral component of membrane;basolateral plasma memb…
17572	HSPA14	0.0037874	0.013418	0.782466	3	7.654	2.42166	GO:0005515;GO:0005524;GO:0005634;GO:0005737;GO:0005829;GO:0005840;GO:0005886;GO:0016020;GO:0016192;GO:0016887;GO:0031072;GO:0034620;GO:0042026;GO:0044183;GO:0051082;GO:0051083;GO:0051085;GO:0051787	protein binding;ATP binding;nucleus;cytoplasm;cytosol;ribosome;plasma membrane;membrane;vesicle-mediated transport;ATP hydrolysis activity;heat shock protein binding;cellular response to unfolded protein;protein refolding;protein folding chaperone;unfolded protein binding;'de novo' cotranslational protein folding;chaperone cofactor-dependent protein refolding;misfolded protein binding
17595	LPXN	0.0039971	0.014141	0.782466	2	4.2345	2.39825	GO:0002102;GO:0003712;GO:0005515;GO:0005634;GO:0005737;GO:0005829;GO:0005886;GO:0005925;GO:0006355;GO:0007155;GO:0007162;GO:0007165;GO:0007179;GO:0016020;GO:0016607;GO:0033628;GO:0034446;GO:0042995;GO:0043542;GO:0046872;GO:0048471;GO:0050859;GO:0065003	podosome;transcription coregulator activity;protein binding;nucleus;cytoplasm;cytosol;plasma membrane;focal adhesion;regulation of transcription, DNA-templated;cell adhesion;negative regulation of cell adhesion;signal transduction;transforming growth factor beta receptor signaling pathway;membrane;nuclear speck;regulation of cell adhesion mediated by integrin;substrate adhesion-dependent cell spr…
17620	METTL21C	0.002548	0.0091299	0.731385	3	8.328	2.5938	GO:0005515;GO:0005634;GO:0005737;GO:0005829;GO:0006479;GO:0016279;GO:0018022;GO:0018023;GO:0031072;GO:0032991	protein binding;nucleus;cytoplasm;cytosol;protein methylation;protein-lysine N-methyltransferase activity;peptidyl-lysine methylation;peptidyl-lysine trimethylation;heat shock protein binding;protein-containing complex
17636	RNF141	0.0099397	0.033402	0.831264	3	6.676	2.00263	GO:0004842;GO:0005515;GO:0006355;GO:0016020;GO:0046872;GO:0051865	ubiquitin-protein transferase activity;protein binding;regulation of transcription, DNA-templated;membrane;metal ion binding;protein autoubiquitination
17642	MAP3K4	0.0095112	0.032075	0.826511	3	7.5542	2.02176	GO:0000165;GO:0001890;GO:0004709;GO:0005515;GO:0005524;GO:0005737;GO:0006468;GO:0010225;GO:0010468;GO:0019100;GO:0032212;GO:0035556;GO:0043507;GO:0046872;GO:0048471;GO:0051973;GO:0060718;GO:0106310;GO:0106311;GO:1900745;GO:1904355	MAPK cascade;placenta development;MAP kinase kinase kinase activity;protein binding;ATP binding;cytoplasm;protein phosphorylation;response to UV-C;regulation of gene expression;male germ-line sex determination;positive regulation of telomere maintenance via telomerase;intracellular signal transduction;positive regulation of JUN kinase activity;metal ion binding;perinuclear region of cytoplasm;pos…
17678	WIPF2	0.0082682	0.028118	0.820042	2	1.1389	2.08259	GO:0003779;GO:0005515;GO:0005654;GO:0005829;GO:0005884;GO:0005886;GO:0030048	actin binding;protein binding;nucleoplasm;cytosol;actin filament;plasma membrane;actin filament-based movement
17692	ARL14EP	0.0026832	0.0095827	0.736045	3	8.1051	2.57135	GO:0005515;GO:0005654;GO:0005730;GO:0005829;GO:0005886;GO:0005925;GO:0043231	protein binding;nucleoplasm;nucleolus;cytosol;plasma membrane;focal adhesion;intracellular membrane-bounded organelle
17695	PRKD1	0.0011785	0.0043154	0.651711	3	7.8673	2.92867	GO:0000421;GO:0001525;GO:0001938;GO:0004674;GO:0004697;GO:0004698;GO:0005515;GO:0005524;GO:0005634;GO:0005794;GO:0005802;GO:0005829;GO:0005886;GO:0005911;GO:0005938;GO:0006468;GO:0006915;GO:0006954;GO:0007030;GO:0007165;GO:0007229;GO:0007265;GO:0007399;GO:0010508;GO:0010595;GO:0010837;GO:0010976;GO:0016301;GO:0018105;GO:0018107;GO:0030148;GO:0030154;GO:0031647;GO:0032793;GO:0033138;GO:0034198;GO:…	autophagosome membrane;angiogenesis;positive regulation of endothelial cell proliferation;protein serine/threonine kinase activity;protein kinase C activity;calcium-dependent protein kinase C activity;protein binding;ATP binding;nucleus;Golgi apparatus;trans-Golgi network;cytosol;plasma membrane;cell-cell junction;cell cortex;protein phosphorylation;apoptotic process;inflammatory response;Golgi o…
17712	PKN1	0.0094637	0.031929	0.826511	3	4.5123	2.02394	GO:0001782;GO:0001783;GO:0002634;GO:0002637;GO:0003014;GO:0003682;GO:0004672;GO:0004674;GO:0004697;GO:0004698;GO:0005080;GO:0005515;GO:0005524;GO:0005634;GO:0005654;GO:0005737;GO:0005768;GO:0005829;GO:0006357;GO:0006468;GO:0006469;GO:0006972;GO:0007165;GO:0010631;GO:0018105;GO:0030374;GO:0030496;GO:0030889;GO:0031267;GO:0032154;GO:0032991;GO:0035402;GO:0035407;GO:0035556;GO:0042393;GO:0042826;GO:…	B cell homeostasis;B cell apoptotic process;regulation of germinal center formation;regulation of immunoglobulin production;renal system process;chromatin binding;protein kinase activity;protein serine/threonine kinase activity;protein kinase C activity;calcium-dependent protein kinase C activity;protein kinase C binding;protein binding;ATP binding;nucleus;nucleoplasm;cytoplasm;endosome;cytosol;r…
17716	PTPRM	0.0045226	0.01586	0.782466	2	5.1034	2.34461	GO:0001937;GO:0004725;GO:0005001;GO:0005515;GO:0005737;GO:0005886;GO:0005887;GO:0005911;GO:0005912;GO:0006470;GO:0007156;GO:0007165;GO:0010596;GO:0010842;GO:0016525;GO:0030027;GO:0031175;GO:0031290;GO:0035335;GO:0042493;GO:0042802;GO:0045296;GO:0048471	negative regulation of endothelial cell proliferation;protein tyrosine phosphatase activity;transmembrane receptor protein tyrosine phosphatase activity;protein binding;cytoplasm;plasma membrane;integral component of plasma membrane;cell-cell junction;adherens junction;protein dephosphorylation;homophilic cell adhesion via plasma membrane adhesion molecules;signal transduction;negative regulation…
17763	FANK1	0.0043331	0.015223	0.782466	3	7.1916	2.3632	GO:0000785;GO:0005515;GO:0005634;GO:0005654;GO:0005737;GO:0005829;GO:0005929;GO:0036064;GO:0042981;GO:0043065;GO:0043066;GO:0045893;GO:0051091;GO:0097546	chromatin;protein binding;nucleus;nucleoplasm;cytoplasm;cytosol;cilium;ciliary basal body;regulation of apoptotic process;positive regulation of apoptotic process;negative regulation of apoptotic process;positive regulation of transcription, DNA-templated;positive regulation of DNA-binding transcription factor activity;ciliary base
17771	PAMR1	0.0091983	0.031078	0.824343	3	7.2472	2.03629	GO:0005509;GO:0005576	calcium ion binding;extracellular region
17773	NAGPA	0.0031197	0.011124	0.762075	3	7.6915	2.50589	GO:0003944;GO:0005515;GO:0005975;GO:0006464;GO:0006486;GO:0006622;GO:0007040;GO:0016021;GO:0032580;GO:0033299	N-acetylglucosamine-1-phosphodiester alpha-N-acetylglucosaminidase activity;protein binding;carbohydrate metabolic process;cellular protein modification process;protein glycosylation;protein targeting to lysosome;lysosome organization;integral component of membrane;Golgi cisterna membrane;secretion of lysosomal enzymes
17777	LRRC70	0.0079246	0.027025	0.820042	3	6.8166	2.10102	GO:0005887;GO:0060760	integral component of plasma membrane;positive regulation of response to cytokine stimulus
17779	ZNF707	0.0078856	0.026904	0.820042	2	4.7411	2.10317	GO:0000978;GO:0003700;GO:0005515;GO:0005634;GO:0006357;GO:0046872	RNA polymerase II cis-regulatory region sequence-specific DNA binding;DNA-binding transcription factor activity;protein binding;nucleus;regulation of transcription by RNA polymerase II;metal ion binding
17782	EPOR	0.00018314	0.00071047	0.329208	1	0.41636	3.73722	GO:0004900;GO:0005515;GO:0005576;GO:0005886;GO:0005887;GO:0007165;GO:0007420;GO:0007507;GO:0016607;GO:0038162;GO:0042802;GO:0046697	erythropoietin receptor activity;protein binding;extracellular region;plasma membrane;integral component of plasma membrane;signal transduction;brain development;heart development;nuclear speck;erythropoietin-mediated signaling pathway;identical protein binding;decidualization
17800	FRY	0.0016525	0.0060052	0.687289	3	8.5787	2.78186	GO:0000902;GO:0000922;GO:0004857;GO:0005815;GO:0005938;GO:0030427;GO:0031175;GO:0043086;GO:1904428	cell morphogenesis;spindle pole;enzyme inhibitor activity;microtubule organizing center;cell cortex;site of polarized growth;neuron projection development;negative regulation of catalytic activity;negative regulation of tubulin deacetylation
17823	B3GAT3	0.00096772	0.003586	0.651711	3	3.7559	3.01425	GO:0000139;GO:0005515;GO:0005794;GO:0005801;GO:0005975;GO:0006024;GO:0006486;GO:0015012;GO:0015018;GO:0015020;GO:0016020;GO:0016021;GO:0043085;GO:0046872;GO:0050650;GO:0050651;GO:0070062;GO:0072542;GO:0090316	Golgi membrane;protein binding;Golgi apparatus;cis-Golgi network;carbohydrate metabolic process;glycosaminoglycan biosynthetic process;protein glycosylation;heparan sulfate proteoglycan biosynthetic process;galactosylgalactosylxylosylprotein 3-beta-glucuronosyltransferase activity;glucuronosyltransferase activity;membrane;integral component of membrane;positive regulation of catalytic activity;me…
17829	ADRB1	0.0043622	0.015324	0.782466	2	3.9284	2.36029	GO:0001996;GO:0001997;GO:0002024;GO:0002025;GO:0004930;GO:0004939;GO:0004940;GO:0005085;GO:0005515;GO:0005769;GO:0005886;GO:0005887;GO:0007190;GO:0009409;GO:0030165;GO:0031649;GO:0031694;GO:0040015;GO:0042596;GO:0043547;GO:0045187;GO:0046982;GO:0050873;GO:0060078;GO:0071880;GO:0098685;GO:0099579;GO:0120162	positive regulation of heart rate by epinephrine-norepinephrine;positive regulation of the force of heart contraction by epinephrine-norepinephrine;diet induced thermogenesis;norepinephrine-epinephrine-mediated vasodilation involved in regulation of systemic arterial blood pressure;G protein-coupled receptor activity;beta-adrenergic receptor activity;beta1-adrenergic receptor activity;guanyl-nucl…
17850	KLHL13	0.0084912	0.028838	0.820042	3	7.2911	2.07103	GO:0004842;GO:0005515;GO:0005829;GO:0007049;GO:0016567;GO:0030496;GO:0031463;GO:0032465;GO:0047485;GO:0051301;GO:0097602	ubiquitin-protein transferase activity;protein binding;cytosol;cell cycle;protein ubiquitination;midbody;Cul3-RING ubiquitin ligase complex;regulation of cytokinesis;protein N-terminus binding;cell division;cullin family protein binding
17868	ZBTB22	0.0007148	0.0026753	0.628654	3	7.0719	3.14582	GO:0000785;GO:0000977;GO:0000981;GO:0003677;GO:0005515;GO:0005634;GO:0006357;GO:0046872;GO:1990837	chromatin;RNA polymerase II transcription regulatory region sequence-specific DNA binding;DNA-binding transcription factor activity, RNA polymerase II-specific;DNA binding;protein binding;nucleus;regulation of transcription by RNA polymerase II;metal ion binding;sequence-specific double-stranded DNA binding
17870	KCNT2	0.00090681	0.0033617	0.646554	3	8.7661	3.04248	GO:0005228;GO:0005524;GO:0005886;GO:0015271;GO:0016021;GO:0070089;GO:0097623	intracellular sodium activated potassium channel activity;ATP binding;plasma membrane;outward rectifier potassium channel activity;integral component of membrane;chloride-activated potassium channel activity;potassium ion export across plasma membrane
17915	SPTBN4	0.0011769	0.0043097	0.651711	3	4.9447	2.92926	GO:0002028;GO:0003779;GO:0005200;GO:0005515;GO:0005543;GO:0005737;GO:0005829;GO:0005884;GO:0005886;GO:0005912;GO:0007010;GO:0007409;GO:0007605;GO:0007628;GO:0008091;GO:0009566;GO:0010459;GO:0014704;GO:0016020;GO:0016192;GO:0016363;GO:0016605;GO:0019226;GO:0019902;GO:0021952;GO:0030506;GO:0030507;GO:0033135;GO:0033268;GO:0033270;GO:0040018;GO:0043025;GO:0043194;GO:0043203;GO:0045162;GO:0051693;GO:…	regulation of sodium ion transport;actin binding;structural constituent of cytoskeleton;protein binding;phospholipid binding;cytoplasm;cytosol;actin filament;plasma membrane;adherens junction;cytoskeleton organization;axonogenesis;sensory perception of sound;adult walking behavior;spectrin;fertilization;negative regulation of heart rate;intercalated disc;membrane;vesicle-mediated transport;nuclea…
17934	FBXW5	0.0055754	0.019342	0.797366	2	5.1995	2.25372	GO:0005515;GO:0005737;GO:0005829;GO:0007088;GO:0010824;GO:0016567;GO:0019005;GO:0019901;GO:0031146;GO:0043161;GO:0080008	protein binding;cytoplasm;cytosol;regulation of mitotic nuclear division;regulation of centrosome duplication;protein ubiquitination;SCF ubiquitin ligase complex;protein kinase binding;SCF-dependent proteasomal ubiquitin-dependent protein catabolic process;proteasome-mediated ubiquitin-dependent protein catabolic process;Cul4-RING E3 ubiquitin ligase complex
17963	BTNL9	0.0047011	0.016462	0.782683	3	7.8378	2.3278	GO:0001817;GO:0005102;GO:0005886;GO:0009897;GO:0016021;GO:0050852	regulation of cytokine production;signaling receptor binding;plasma membrane;external side of plasma membrane;integral component of membrane;T cell receptor signaling pathway
17970	CLCA1	0.0019958	0.0072148	0.727385	3	9.1568	2.69988	GO:0004222;GO:0005229;GO:0005254;GO:0005615;GO:0005886;GO:0005887;GO:0005902;GO:0006508;GO:0006816;GO:0006821;GO:0034220;GO:0042589;GO:0046872;GO:0071456	metalloendopeptidase activity;intracellular calcium activated chloride channel activity;chloride channel activity;extracellular space;plasma membrane;integral component of plasma membrane;microvillus;proteolysis;calcium ion transport;chloride transport;ion transmembrane transport;zymogen granule membrane;metal ion binding;cellular response to hypoxia
17973	C17orf67	0.0048316	0.016889	0.783793	2	3.9786	2.31591	GO:0005515;GO:0005576	protein binding;extracellular region
17979	EVX1	0.0045106	0.015818	0.782466	3	8.3209	2.34577	GO:0000785;GO:0000978;GO:0000981;GO:0003700;GO:0005634;GO:0005654;GO:0006357;GO:0009792;GO:0030424;GO:0044297;GO:0045944;GO:0097377;GO:1904936;GO:1990837	chromatin;RNA polymerase II cis-regulatory region sequence-specific DNA binding;DNA-binding transcription factor activity, RNA polymerase II-specific;DNA-binding transcription factor activity;nucleus;nucleoplasm;regulation of transcription by RNA polymerase II;embryo development ending in birth or egg hatching;axon;cell body;positive regulation of transcription by RNA polymerase II;spinal cord in…
17980	DLX6	0.0088762	0.030057	0.820042	3	6.791	2.05177	GO:0000785;GO:0000978;GO:0000981;GO:0001501;GO:0003700;GO:0005634;GO:0006357;GO:0007399;GO:0009790;GO:0030154;GO:0030326;GO:0030855;GO:0042472;GO:0048646;GO:0050679;GO:0060021;GO:0060322;GO:1990837	chromatin;RNA polymerase II cis-regulatory region sequence-specific DNA binding;DNA-binding transcription factor activity, RNA polymerase II-specific;skeletal system development;DNA-binding transcription factor activity;nucleus;regulation of transcription by RNA polymerase II;nervous system development;embryo development;cell differentiation;embryonic limb morphogenesis;epithelial cell differenti…
18024	FBLN5	0.0038567	0.013654	0.782466	3	7.4154	2.41378	GO:0001558;GO:0005178;GO:0005509;GO:0005515;GO:0005576;GO:0005615;GO:0007160;GO:0008022;GO:0030023;GO:0031012;GO:0034394;GO:0042803;GO:0046903;GO:0048251;GO:0062023;GO:0070062;GO:0071953;GO:2000121	regulation of cell growth;integrin binding;calcium ion binding;protein binding;extracellular region;extracellular space;cell-matrix adhesion;protein C-terminus binding;extracellular matrix constituent conferring elasticity;extracellular matrix;protein localization to cell surface;protein homodimerization activity;secretion;elastic fiber assembly;collagen-containing extracellular matrix;extracellu…
18032	INPPL1	0.0077401	0.026432	0.820042	2	4.8503	2.11125	GO:0001958;GO:0002376;GO:0003779;GO:0005515;GO:0005634;GO:0005794;GO:0005829;GO:0005856;GO:0005886;GO:0006006;GO:0006661;GO:0006897;GO:0007015;GO:0007155;GO:0008285;GO:0009791;GO:0010629;GO:0016607;GO:0017124;GO:0030027;GO:0030175;GO:0032868;GO:0034485;GO:0042169;GO:0046856;GO:0097178	endochondral ossification;immune system process;actin binding;protein binding;nucleus;Golgi apparatus;cytosol;cytoskeleton;plasma membrane;glucose metabolic process;phosphatidylinositol biosynthetic process;endocytosis;actin filament organization;cell adhesion;negative regulation of cell population proliferation;post-embryonic development;negative regulation of gene expression;nuclear speck;SH3 d…
18043	ARSJ	0.0058739	0.020365	0.805204	3	4.4343	2.23107	GO:0004065;GO:0005576;GO:0005788;GO:0015629;GO:0046872	arylsulfatase activity;extracellular region;endoplasmic reticulum lumen;actin cytoskeleton;metal ion binding
18071	CMAS	0.00018666	0.00072342	0.329208	3	9.7246	3.72895	GO:0005634;GO:0005654;GO:0006054;GO:0008781;GO:0016020	nucleus;nucleoplasm;N-acetylneuraminate metabolic process;N-acylneuraminate cytidylyltransferase activity;membrane
18096	TTC30B	0.00013593	0.00053072	0.322865	3	10.425	3.86668	GO:0005515;GO:0005879;GO:0005929;GO:0030992;GO:0036064;GO:0042073;GO:0097542;GO:0120170	protein binding;axonemal microtubule;cilium;intraciliary transport particle B;ciliary basal body;intraciliary transport;ciliary tip;intraciliary transport particle B binding
18101	ERI3	0.0074496	0.025503	0.820042	3	7.8843	2.12787	GO:0000175;GO:0000467;GO:0003723;GO:0046872	3'-5'-exoribonuclease activity;exonucleolytic trimming to generate mature 3'-end of 5.8S rRNA from tricistronic rRNA transcript (SSU-rRNA, 5.8S rRNA, LSU-rRNA);RNA binding;metal ion binding
18107	C9orf129	0.0049237	0.017187	0.783793	3	7.0526	2.30771	GO:0005634	nucleus
18109	TGM1	0.0054598	0.018968	0.797366	3	7.0651	2.26282	GO:0001533;GO:0003810;GO:0005515;GO:0005829;GO:0005886;GO:0006464;GO:0010838;GO:0016020;GO:0018149;GO:0030216;GO:0031224;GO:0031424;GO:0042802;GO:0043163;GO:0045787;GO:0046872;GO:0070062	cornified envelope;protein-glutamine gamma-glutamyltransferase activity;protein binding;cytosol;plasma membrane;cellular protein modification process;positive regulation of keratinocyte proliferation;membrane;peptide cross-linking;keratinocyte differentiation;intrinsic component of membrane;keratinization;identical protein binding;cell envelope organization;positive regulation of cell cycle;metal…
18121	TRIM16L	0.006629	0.022787	0.812369	3	6.799	2.17855	GO:0005829;GO:0005886	cytosol;plasma membrane
18169	LNPEP	0.0052486	0.018277	0.788099	3	3.5089	2.27996	GO:0000209;GO:0002480;GO:0004177;GO:0005515;GO:0005576;GO:0005737;GO:0005765;GO:0005829;GO:0005886;GO:0005887;GO:0006508;GO:0007165;GO:0007267;GO:0007565;GO:0008217;GO:0008237;GO:0008270;GO:0016020;GO:0031905;GO:0042277;GO:0043171;GO:0070006;GO:0120163	protein polyubiquitination;antigen processing and presentation of exogenous peptide antigen via MHC class I, TAP-independent;aminopeptidase activity;protein binding;extracellular region;cytoplasm;lysosomal membrane;cytosol;plasma membrane;integral component of plasma membrane;proteolysis;signal transduction;cell-cell signaling;female pregnancy;regulation of blood pressure;metallopeptidase activit…
18185	TBC1D2	0.0083397	0.028357	0.820042	3	6.9819	2.07885	GO:0005096;GO:0005515;GO:0005654;GO:0005829;GO:0005886;GO:0006886;GO:0030054;GO:0031410;GO:0043547;GO:0045296;GO:0090630;GO:1902017	GTPase activator activity;protein binding;nucleoplasm;cytosol;plasma membrane;intracellular protein transport;cell junction;cytoplasmic vesicle;positive regulation of GTPase activity;cadherin binding;activation of GTPase activity;regulation of cilium assembly
18235	INTS6	0.0072561	0.024863	0.819589	3	6.7286	2.1393	GO:0004888;GO:0005515;GO:0005634;GO:0005654;GO:0015629;GO:0016180;GO:0032039;GO:0034472	transmembrane signaling receptor activity;protein binding;nucleus;nucleoplasm;actin cytoskeleton;snRNA processing;integrator complex;snRNA 3'-end processing
18248	APOBEC3B	0.0012357	0.0045356	0.664387	3	8.2444	2.90809	GO:0000932;GO:0003723;GO:0004126;GO:0005515;GO:0005634;GO:0005654;GO:0005737;GO:0008270;GO:0009972;GO:0010529;GO:0016554;GO:0045087;GO:0045869;GO:0047844;GO:0051607;GO:0070383;GO:0080111	P-body;RNA binding;cytidine deaminase activity;protein binding;nucleus;nucleoplasm;cytoplasm;zinc ion binding;cytidine deamination;negative regulation of transposition;cytidine to uridine editing;innate immune response;negative regulation of single stranded viral RNA replication via double stranded DNA intermediate;deoxycytidine deaminase activity;defense response to virus;DNA cytosine deaminatio…
18256	FAM167A	0.0076014	0.025994	0.820042	3	7.0689	2.11911	GO:0005515	protein binding
18257	C6orf223	0.0049271	0.017197	0.783793	3	7.0289	2.30741		NA
18270	LTA	0.0051443	0.017916	0.788099	2	3.2442	2.28867	GO:0001666;GO:0002876;GO:0002925;GO:0005102;GO:0005125;GO:0005164;GO:0005515;GO:0005615;GO:0005886;GO:0006915;GO:0006959;GO:0007165;GO:0007267;GO:0007584;GO:0032496;GO:0032729;GO:0042493;GO:0043065;GO:0048147;GO:0048535;GO:0050830;GO:0060252	response to hypoxia;positive regulation of chronic inflammatory response to antigenic stimulus;positive regulation of humoral immune response mediated by circulating immunoglobulin;signaling receptor binding;cytokine activity;tumor necrosis factor receptor binding;protein binding;extracellular space;plasma membrane;apoptotic process;humoral immune response;signal transduction;cell-cell signaling;…
18275	ERCC8	0.0024948	0.0089605	0.731385	3	8.9756	2.60296	GO:0000012;GO:0000109;GO:0000209;GO:0004842;GO:0005515;GO:0005634;GO:0005654;GO:0006283;GO:0006974;GO:0006979;GO:0009411;GO:0016363;GO:0031464;GO:0032991;GO:0043161;GO:0044877;GO:0045739;GO:0051865;GO:0080008;GO:0090262;GO:0097680	single strand break repair;nucleotide-excision repair complex;protein polyubiquitination;ubiquitin-protein transferase activity;protein binding;nucleus;nucleoplasm;transcription-coupled nucleotide-excision repair;cellular response to DNA damage stimulus;response to oxidative stress;response to UV;nuclear matrix;Cul4A-RING E3 ubiquitin ligase complex;protein-containing complex;proteasome-mediated …
18286	ZSWIM3	0.00025338	0.00095964	0.39873	3	9.4428	3.59623	GO:0005515;GO:0008270	protein binding;zinc ion binding
18287	ALOX12B	0.0066551	0.022867	0.812369	3	3.4992	2.17685	GO:0004052;GO:0005506;GO:0005829;GO:0006497;GO:0006665;GO:0010628;GO:0016702;GO:0016829;GO:0016853;GO:0019369;GO:0019372;GO:0034440;GO:0043410;GO:0043651;GO:0046513;GO:0047677;GO:0048471;GO:0051122;GO:0061436;GO:0070257;GO:0106237;GO:1990136	arachidonate 12(S)-lipoxygenase activity;iron ion binding;cytosol;protein lipidation;sphingolipid metabolic process;positive regulation of gene expression;oxidoreductase activity, acting on single donors with incorporation of molecular oxygen, incorporation of two atoms of oxygen;lyase activity;isomerase activity;arachidonic acid metabolic process;lipoxygenase pathway;lipid oxidation;positive reg…
18297	SLC52A1	1.7009e-05	7.071e-05	0.071131	3	11.295	4.76932	GO:0001618;GO:0005515;GO:0005886;GO:0005887;GO:0006771;GO:0032217;GO:0032218;GO:0046718	virus receptor activity;protein binding;plasma membrane;integral component of plasma membrane;riboflavin metabolic process;riboflavin transmembrane transporter activity;riboflavin transport;viral entry into host cell
18304	SLC16A5	0.0055342	0.019215	0.797366	3	6.8204	2.25695	GO:0005515;GO:0005887;GO:0008028;GO:0015293;GO:0015718;GO:0016020;GO:0016021;GO:0055085	protein binding;integral component of plasma membrane;monocarboxylic acid transmembrane transporter activity;symporter activity;monocarboxylic acid transport;membrane;integral component of membrane;transmembrane transport
18305	BAG5	0.0055309	0.019207	0.797366	3	7.0565	2.2572	GO:0000774;GO:0005515;GO:0005634;GO:0005737;GO:0005739;GO:0005829;GO:0006457;GO:0007030;GO:0010977;GO:0016020;GO:0016234;GO:0019901;GO:0031072;GO:0031397;GO:0031625;GO:0032435;GO:0048471;GO:0050821;GO:0051087;GO:0051438;GO:0051444;GO:0061084;GO:0070997;GO:0090083;GO:1902176	adenyl-nucleotide exchange factor activity;protein binding;nucleus;cytoplasm;mitochondrion;cytosol;protein folding;Golgi organization;negative regulation of neuron projection development;membrane;inclusion body;protein kinase binding;heat shock protein binding;negative regulation of protein ubiquitination;ubiquitin protein ligase binding;negative regulation of proteasomal ubiquitin-dependent prot…
18343	AKAP4	0.003983	0.014094	0.782466	3	8.2812	2.39979	GO:0005515;GO:0005634;GO:0005737;GO:0005856;GO:0005952;GO:0007165;GO:0007178;GO:0007338;GO:0008104;GO:0030018;GO:0030317;GO:0031514;GO:0035686;GO:0044458;GO:0045184;GO:0048471;GO:0051018;GO:0097224;GO:0097225;GO:0097228;GO:0097229	protein binding;nucleus;cytoplasm;cytoskeleton;cAMP-dependent protein kinase complex;signal transduction;transmembrane receptor protein serine/threonine kinase signaling pathway;single fertilization;protein localization;Z disc;flagellated sperm motility;motile cilium;sperm fibrous sheath;motile cilium assembly;establishment of protein localization;perinuclear region of cytoplasm;protein kinase A …
18349	CLRN3	0.0051655	0.017997	0.788099	3	8.2135	2.28689	GO:0005515;GO:0016021;GO:0070062	protein binding;integral component of membrane;extracellular exosome
18357	ZNF812	0.0040573	0.014333	0.782466	3	7.3699	2.39176		NA
18371	CDSN	0.0032975	0.011757	0.776124	3	7.4517	2.48182	GO:0001533;GO:0003336;GO:0005576;GO:0005886;GO:0005911;GO:0007155;GO:0008544;GO:0030057;GO:0030216;GO:0042803;GO:0043589;GO:0098609;GO:1905716	cornified envelope;corneocyte desquamation;extracellular region;plasma membrane;cell-cell junction;cell adhesion;epidermis development;desmosome;keratinocyte differentiation;protein homodimerization activity;skin morphogenesis;cell-cell adhesion;negative regulation of cornification
18376	B3GNT7	0.0035569	0.012643	0.78114	3	7.953	2.44893	GO:0000139;GO:0005515;GO:0008194;GO:0008499;GO:0008532;GO:0016021;GO:0016266;GO:0016757;GO:0018146;GO:0030311	Golgi membrane;protein binding;UDP-glycosyltransferase activity;UDP-galactose:beta-N-acetylglucosamine beta-1,3-galactosyltransferase activity;N-acetyllactosaminide beta-1,3-N-acetylglucosaminyltransferase activity;integral component of membrane;O-glycan processing;glycosyltransferase activity;keratan sulfate biosynthetic process;poly-N-acetyllactosamine biosynthetic process
18404	ASAP1	0.001123	0.0041144	0.651711	2	5.9502	2.94962	GO:0001786;GO:0002102;GO:0005096;GO:0005515;GO:0005546;GO:0005547;GO:0005829;GO:0031253;GO:0043197;GO:0043547;GO:0045296;GO:0046872;GO:0060271;GO:0061000;GO:0071803;GO:1903527	phosphatidylserine binding;podosome;GTPase activator activity;protein binding;phosphatidylinositol-4,5-bisphosphate binding;phosphatidylinositol-3,4,5-trisphosphate binding;cytosol;cell projection membrane;dendritic spine;positive regulation of GTPase activity;cadherin binding;metal ion binding;cilium assembly;negative regulation of dendritic spine development;positive regulation of podosome asse…
18417	LOC554223	0.00757	0.025892	0.820042	3	6.8459	2.1209		NA
18433	TRIM44	0.0060823	0.021053	0.807994	3	1.8529	2.21593	GO:0001961;GO:0002230;GO:0005515;GO:0005737;GO:0008270;GO:0010468;GO:0016567;GO:0045893;GO:0050821;GO:0061630;GO:0061944;GO:1901224	positive regulation of cytokine-mediated signaling pathway;positive regulation of defense response to virus by host;protein binding;cytoplasm;zinc ion binding;regulation of gene expression;protein ubiquitination;positive regulation of transcription, DNA-templated;protein stabilization;ubiquitin protein ligase activity;negative regulation of protein K48-linked ubiquitination;positive regulation of…
18440	UBE2J2	0.0011806	0.0043232	0.651711	3	8.07	2.9279	GO:0000151;GO:0000209;GO:0005515;GO:0005524;GO:0005634;GO:0005783;GO:0005789;GO:0005829;GO:0006986;GO:0016021;GO:0030433;GO:0031625;GO:0061631;GO:1903955	ubiquitin ligase complex;protein polyubiquitination;protein binding;ATP binding;nucleus;endoplasmic reticulum;endoplasmic reticulum membrane;cytosol;response to unfolded protein;integral component of membrane;ubiquitin-dependent ERAD pathway;ubiquitin protein ligase binding;ubiquitin conjugating enzyme activity;positive regulation of protein targeting to mitochondrion
18441	SDF4	0.0052552	0.018296	0.788099	3	7.4727	2.27941	GO:0005509;GO:0005515;GO:0005737;GO:0005770;GO:0005783;GO:0005794;GO:0005796;GO:0005886;GO:0009650;GO:0016020;GO:0017156;GO:0021549;GO:0032059;GO:0042802;GO:0045444;GO:0045471;GO:0070062;GO:0070625;GO:0099558	calcium ion binding;protein binding;cytoplasm;late endosome;endoplasmic reticulum;Golgi apparatus;Golgi lumen;plasma membrane;UV protection;membrane;calcium-ion regulated exocytosis;cerebellum development;bleb;identical protein binding;fat cell differentiation;response to ethanol;extracellular exosome;zymogen granule exocytosis;maintenance of synapse structure
18455	ATP5G3	2.9987e-05	0.0001251	0.108686	3	10.73	4.52307	GO:0000276;GO:0005741;GO:0008289;GO:0015078;GO:0015986;GO:0016021;GO:0045263	mitochondrial proton-transporting ATP synthase complex, coupling factor F(o);mitochondrial outer membrane;lipid binding;proton transmembrane transporter activity;ATP synthesis coupled proton transport;integral component of membrane;proton-transporting ATP synthase complex, coupling factor F(o)
18463	VPS54	0.00099406	0.0036632	0.651711	3	6.8726	3.00259	GO:0000938;GO:0005515;GO:0005654;GO:0005794;GO:0005802;GO:0005829;GO:0006896;GO:0007041;GO:0015031;GO:0016020;GO:0019905;GO:0032588;GO:0040008;GO:0042147;GO:0048471;GO:0048873;GO:0050881;GO:0060052	GARP complex;protein binding;nucleoplasm;Golgi apparatus;trans-Golgi network;cytosol;Golgi to vacuole transport;lysosomal transport;protein transport;membrane;syntaxin binding;trans-Golgi network membrane;regulation of growth;retrograde transport, endosome to Golgi;perinuclear region of cytoplasm;homeostasis of number of cells within a tissue;musculoskeletal movement;neurofilament cytoskeleton or…
18481	CTAGE5	0.0094879	0.031998	0.826511	4	6.7591	2.02283		NA
18483	DPF2	0.0033701	0.012023	0.776124	4	8.4525	2.47236	GO:0000122;GO:0000785;GO:0003712;GO:0003714;GO:0005515;GO:0005634;GO:0005654;GO:0005813;GO:0005829;GO:0006325;GO:0006915;GO:0007399;GO:0042393;GO:0043231;GO:0045892;GO:0045944;GO:0046872;GO:0062072;GO:0070577;GO:0071565;GO:0097190;GO:1905454	negative regulation of transcription by RNA polymerase II;chromatin;transcription coregulator activity;transcription corepressor activity;protein binding;nucleus;nucleoplasm;centrosome;cytosol;chromatin organization;apoptotic process;nervous system development;histone binding;intracellular membrane-bounded organelle;negative regulation of transcription, DNA-templated;positive regulation of transc…
18489	NBEAL1	0.009336	0.031499	0.82585	4	6.4893	2.02984	GO:0005829;GO:0008104;GO:0016020;GO:0019901	cytosol;protein localization;membrane;protein kinase binding
18490	ZNF600	0.0086842	0.029446	0.820042	4	5.2025	2.06127	GO:0000978;GO:0001228;GO:0005515;GO:0005634;GO:0006357;GO:0045944;GO:0046872	RNA polymerase II cis-regulatory region sequence-specific DNA binding;DNA-binding transcription activator activity, RNA polymerase II-specific;protein binding;nucleus;regulation of transcription by RNA polymerase II;positive regulation of transcription by RNA polymerase II;metal ion binding
18508	TOX	0.0011831	0.0043304	0.651711	4	8.4477	2.92698	GO:0001779;GO:0002362;GO:0002364;GO:0002521;GO:0005515;GO:0005634;GO:0006325;GO:0006357;GO:0010976;GO:0021895;GO:0031490;GO:0032825;GO:0043373;GO:0043375;GO:0048535;GO:0048541;GO:1901537;GO:1902232;GO:2000179	natural killer cell differentiation;CD4-positive, CD25-positive, alpha-beta regulatory T cell lineage commitment;NK T cell lineage commitment;leukocyte differentiation;protein binding;nucleus;chromatin organization;regulation of transcription by RNA polymerase II;positive regulation of neuron projection development;cerebral cortex neuron differentiation;chromatin DNA binding;positive regulation o…
18517	SEC63	0.00090399	0.0033545	0.646554	4	8.516	3.04384	GO:0001889;GO:0003723;GO:0005515;GO:0005783;GO:0006612;GO:0006614;GO:0006620;GO:0006807;GO:0008320;GO:0010259;GO:0016020;GO:0016021;GO:0031204;GO:0031207;GO:0038023	liver development;RNA binding;protein binding;endoplasmic reticulum;protein targeting to membrane;SRP-dependent cotranslational protein targeting to membrane;posttranslational protein targeting to endoplasmic reticulum membrane;nitrogen compound metabolic process;protein transmembrane transporter activity;multicellular organism aging;membrane;integral component of membrane;posttranslational prote…
18518	MPP1	0.001595	0.0057819	0.675652	4	2.2548	2.79724	GO:0004385;GO:0005515;GO:0005886;GO:0007165;GO:0016020;GO:0030863;GO:0032420;GO:0034451;GO:0046037;GO:0046710;GO:0090022	guanylate kinase activity;protein binding;plasma membrane;signal transduction;membrane;cortical cytoskeleton;stereocilium;centriolar satellite;GMP metabolic process;GDP metabolic process;regulation of neutrophil chemotaxis
18521	ACSS2	0.0021956	0.0079105	0.727385	4	7.7117	2.65845	GO:0003987;GO:0005524;GO:0005654;GO:0005737;GO:0005759;GO:0005829;GO:0006069;GO:0008610;GO:0016208;GO:0019413;GO:0019427;GO:0019542;GO:0043231;GO:0050218	acetate-CoA ligase activity;ATP binding;nucleoplasm;cytoplasm;mitochondrial matrix;cytosol;ethanol oxidation;lipid biosynthetic process;AMP binding;acetate biosynthetic process;acetyl-CoA biosynthetic process from acetate;propionate biosynthetic process;intracellular membrane-bounded organelle;propionate-CoA ligase activity
18524	MMD2	0.00048591	0.0018268	0.537202	4	8.9329	3.31344	GO:0000139;GO:0004672;GO:0006468;GO:0016021;GO:0032880;GO:0045666;GO:0045860;GO:0046579;GO:0048471	Golgi membrane;protein kinase activity;protein phosphorylation;integral component of membrane;regulation of protein localization;positive regulation of neuron differentiation;positive regulation of protein kinase activity;positive regulation of Ras protein signal transduction;perinuclear region of cytoplasm
18527	MAN1C1	0.0058157	0.02016	0.805204	4	7.2155	2.2354	GO:0000139;GO:0004571;GO:0005509;GO:0005515;GO:0005783;GO:0005975;GO:0006487;GO:0006491;GO:0030173;GO:0070062;GO:1904381	Golgi membrane;mannosyl-oligosaccharide 1,2-alpha-mannosidase activity;calcium ion binding;protein binding;endoplasmic reticulum;carbohydrate metabolic process;protein N-linked glycosylation;N-glycan processing;integral component of Golgi membrane;extracellular exosome;Golgi apparatus mannose trimming
18531	DEPDC5	0.0065941	0.02267	0.812369	4	6.7703	2.18084	GO:0005096;GO:0005764;GO:0005765;GO:0005829;GO:0010506;GO:0032007;GO:0034198;GO:0035556;GO:0044877;GO:0048471;GO:0050790;GO:1904262;GO:1990130	GTPase activator activity;lysosome;lysosomal membrane;cytosol;regulation of autophagy;negative regulation of TOR signaling;cellular response to amino acid starvation;intracellular signal transduction;protein-containing complex binding;perinuclear region of cytoplasm;regulation of catalytic activity;negative regulation of TORC1 signaling;GATOR1 complex
18533	MRGPRX2	0.0025229	0.0090512	0.731385	4	7.8153	2.5981	GO:0004930;GO:0005886;GO:0007186;GO:0016021;GO:0019233;GO:0030431;GO:0032467;GO:0042923;GO:0043303;GO:0045576;GO:1990595	G protein-coupled receptor activity;plasma membrane;G protein-coupled receptor signaling pathway;integral component of membrane;sensory perception of pain;sleep;positive regulation of cytokinesis;neuropeptide binding;mast cell degranulation;mast cell activation;mast cell secretagogue receptor activity
18552	ACOT1	0.00052006	0.0019574	0.542187	4	8.8281	3.28395	GO:0000038;GO:0001676;GO:0005829;GO:0006631;GO:0006637;GO:0016290;GO:0047617;GO:0052689;GO:0102991	very long-chain fatty acid metabolic process;long-chain fatty acid metabolic process;cytosol;fatty acid metabolic process;acyl-CoA metabolic process;palmitoyl-CoA hydrolase activity;acyl-CoA hydrolase activity;carboxylic ester hydrolase activity;myristoyl-CoA hydrolase activity
18556	SLC43A3	0.0073415	0.025137	0.820042	4	6.7119	2.13422	GO:0003674;GO:0005515;GO:0005575;GO:0008150;GO:0016021;GO:0022857;GO:0055085	molecular_function;protein binding;cellular_component;biological_process;integral component of membrane;transmembrane transporter activity;transmembrane transport
18572	DPPA4	0.0031099	0.011088	0.762075	4	7.4593	2.50725	GO:0003682;GO:0005515;GO:0005634;GO:0005654;GO:0048731;GO:0060484	chromatin binding;protein binding;nucleus;nucleoplasm;system development;lung-associated mesenchyme development
18584	PID1	0.0063129	0.021748	0.812369	4	6.1927	2.19977	GO:0001933;GO:0005515;GO:0005737;GO:0006112;GO:0010628;GO:0010635;GO:0044320;GO:0045444;GO:0045944;GO:0046325;GO:0046627;GO:0051881;GO:0070346;GO:0070584;GO:0071345;GO:0071354;GO:0071356;GO:0071398;GO:1903077;GO:2000377;GO:2000379;GO:2001170;GO:2001171	negative regulation of protein phosphorylation;protein binding;cytoplasm;energy reserve metabolic process;positive regulation of gene expression;regulation of mitochondrial fusion;cellular response to leptin stimulus;fat cell differentiation;positive regulation of transcription by RNA polymerase II;negative regulation of glucose import;negative regulation of insulin receptor signaling pathway;reg…
18586	C10orf35	0.0033785	0.012051	0.776124	4	8.0206	2.47128	GO:0005515;GO:0016021;GO:0043231	protein binding;integral component of membrane;intracellular membrane-bounded organelle
18599	HPS6	0.0066992	0.022999	0.812566	4	7.7835	2.17398	GO:0005515;GO:0005765;GO:0005783;GO:0006996;GO:0007596;GO:0016020;GO:0030318;GO:0030742;GO:0031084;GO:0031267;GO:0031901;GO:0032418;GO:0072657	protein binding;lysosomal membrane;endoplasmic reticulum;organelle organization;blood coagulation;membrane;melanocyte differentiation;GTP-dependent protein binding;BLOC-2 complex;small GTPase binding;early endosome membrane;lysosome localization;protein localization to membrane
18658	TRPC3	0.0070466	0.024179	0.812566	4	7.0431	2.15202	GO:0005262;GO:0005515;GO:0005886;GO:0005887;GO:0006816;GO:0006828;GO:0007338;GO:0007602;GO:0010524;GO:0015279;GO:0033198;GO:0034703;GO:0051480;GO:0051592;GO:0070588;GO:0070679;GO:1903244	calcium channel activity;protein binding;plasma membrane;integral component of plasma membrane;calcium ion transport;manganese ion transport;single fertilization;phototransduction;positive regulation of calcium ion transport into cytosol;store-operated calcium channel activity;response to ATP;cation channel complex;regulation of cytosolic calcium ion concentration;response to calcium ion;calcium …
18660	ZNF124	0.002697	0.0096298	0.736045	4	7.8015	2.56912	GO:0000122;GO:0000977;GO:0000981;GO:0001227;GO:0003677;GO:0005515;GO:0005634;GO:0006357;GO:0046872	negative regulation of transcription by RNA polymerase II;RNA polymerase II transcription regulatory region sequence-specific DNA binding;DNA-binding transcription factor activity, RNA polymerase II-specific;DNA-binding transcription repressor activity, RNA polymerase II-specific;DNA binding;protein binding;nucleus;regulation of transcription by RNA polymerase II;metal ion binding
18705	GPR139	0.0044086	0.01546	0.782466	4	7.8436	2.3557	GO:0005886;GO:0007186;GO:0007200;GO:0007218;GO:0008188;GO:0016021;GO:0042802	plasma membrane;G protein-coupled receptor signaling pathway;phospholipase C-activating G protein-coupled receptor signaling pathway;neuropeptide signaling pathway;neuropeptide receptor activity;integral component of membrane;identical protein binding
18716	CLDN12	0.0023205	0.0083508	0.727385	4	7.9997	2.63442	GO:0005515;GO:0005886;GO:0005923;GO:0016021;GO:0016328;GO:0016338;GO:0035633;GO:0042802;GO:0120192	protein binding;plasma membrane;bicellular tight junction;integral component of membrane;lateral plasma membrane;calcium-independent cell-cell adhesion via plasma membrane cell-adhesion molecules;maintenance of blood-brain barrier;identical protein binding;tight junction assembly
18717	CEP68	0.0069465	0.023828	0.812566	4	7.1626	2.15823	GO:0005515;GO:0005654;GO:0005813;GO:0005829;GO:0007098;GO:0010457;GO:0019901;GO:0019904;GO:0030054;GO:0033365;GO:0034451	protein binding;nucleoplasm;centrosome;cytosol;centrosome cycle;centriole-centriole cohesion;protein kinase binding;protein domain specific binding;cell junction;protein localization to organelle;centriolar satellite
18725	FSHB	0.0021656	0.0078048	0.727385	4	8.0376	2.66442	GO:0005179;GO:0005515;GO:0005576;GO:0005615;GO:0005737;GO:0006701;GO:0007179;GO:0007186;GO:0007283;GO:0007292;GO:0007565;GO:0008284;GO:0010469;GO:0010628;GO:0010893;GO:0016913;GO:0016914;GO:0030335;GO:0042699;GO:0045670;GO:0045780;GO:0045944;GO:0060011	hormone activity;protein binding;extracellular region;extracellular space;cytoplasm;progesterone biosynthetic process;transforming growth factor beta receptor signaling pathway;G protein-coupled receptor signaling pathway;spermatogenesis;female gamete generation;female pregnancy;positive regulation of cell population proliferation;regulation of signaling receptor activity;positive regulation of g…
18744	FAM102B	0.00072327	0.0027033	0.628654	4	7.9052	3.1407		NA
18749	UVRAG	0.00961	0.032372	0.826511	4	6.4717	2.01728	GO:0000149;GO:0000323;GO:0000421;GO:0000775;GO:0005515;GO:0005737;GO:0005764;GO:0005768;GO:0005769;GO:0005770;GO:0005783;GO:0005813;GO:0006281;GO:0006890;GO:0006914;GO:0007051;GO:0007059;GO:0007098;GO:0017124;GO:0030496;GO:0032465;GO:0032801;GO:0035493;GO:0045335;GO:0046718;GO:0051684;GO:0071900;GO:0071985;GO:0097352;GO:0097680;GO:1901098	SNARE binding;lytic vacuole;autophagosome membrane;chromosome, centromeric region;protein binding;cytoplasm;lysosome;endosome;early endosome;late endosome;endoplasmic reticulum;centrosome;DNA repair;retrograde vesicle-mediated transport, Golgi to endoplasmic reticulum;autophagy;spindle organization;chromosome segregation;centrosome cycle;SH3 domain binding;midbody;regulation of cytokinesis;recept…
18758	TNFRSF17	0.0096941	0.032642	0.826511	4	7.5015	2.01349	GO:0002250;GO:0002260;GO:0005515;GO:0005886;GO:0007165;GO:0007275;GO:0012505;GO:0016021;GO:0033209;GO:0038023	adaptive immune response;lymphocyte homeostasis;protein binding;plasma membrane;signal transduction;multicellular organism development;endomembrane system;integral component of membrane;tumor necrosis factor-mediated signaling pathway;signaling receptor activity
18759	TTC28	0.0096822	0.032611	0.826511	4	7.1934	2.01403	GO:0000922;GO:0005737;GO:0005815;GO:0007049;GO:0007346;GO:0019900;GO:0030496;GO:0051301	spindle pole;cytoplasm;microtubule organizing center;cell cycle;regulation of mitotic cell cycle;kinase binding;midbody;cell division
18773	SLC39A7	0.00039728	0.001488	0.47401	4	9.7747	3.4009	GO:0005385;GO:0005515;GO:0005654;GO:0005783;GO:0005789;GO:0005794;GO:0006882;GO:0016020;GO:0016021;GO:0071577	zinc ion transmembrane transporter activity;protein binding;nucleoplasm;endoplasmic reticulum;endoplasmic reticulum membrane;Golgi apparatus;cellular zinc ion homeostasis;membrane;integral component of membrane;zinc ion transmembrane transport
18777	MCU	0.00034098	0.0012793	0.436616	4	9.4671	3.46727	GO:0005262;GO:0005515;GO:0005739;GO:0005743;GO:0006851;GO:0015292;GO:0019722;GO:0031305;GO:0032024;GO:0034704;GO:0036444;GO:0042593;GO:0051259;GO:0051560;GO:0051561;GO:0090023;GO:0090141;GO:0090527;GO:1990246	calcium channel activity;protein binding;mitochondrion;mitochondrial inner membrane;mitochondrial calcium ion transmembrane transport;uniporter activity;calcium-mediated signaling;integral component of mitochondrial inner membrane;positive regulation of insulin secretion;calcium channel complex;calcium import into the mitochondrion;glucose homeostasis;protein complex oligomerization;mitochondrial…
18781	SLC2A14	0.002947	0.010515	0.755758	4	7.6649	2.53062	GO:0005355;GO:0005634;GO:0005886;GO:0007283;GO:0016021;GO:0030154;GO:0033300;GO:0070837;GO:1904659	glucose transmembrane transporter activity;nucleus;plasma membrane;spermatogenesis;integral component of membrane;cell differentiation;dehydroascorbic acid transmembrane transporter activity;dehydroascorbic acid transport;glucose transmembrane transport
18793	THUMPD2	0.0074359	0.025455	0.820042	4	5.0321	2.12867	GO:0003723;GO:0005515;GO:0016423;GO:0030488	RNA binding;protein binding;tRNA (guanine) methyltransferase activity;tRNA methylation
18797	NLRP1	0.0070338	0.024131	0.812566	4	6.717	2.15281	GO:0003690;GO:0003725;GO:0005515;GO:0005524;GO:0005634;GO:0005654;GO:0005829;GO:0006915;GO:0006919;GO:0006954;GO:0008233;GO:0008656;GO:0016887;GO:0019899;GO:0019904;GO:0032495;GO:0032731;GO:0042742;GO:0042981;GO:0043621;GO:0050727;GO:0051260;GO:0051402;GO:0051607;GO:0061702;GO:0070269;GO:0072558;GO:0097264;GO:0140374;GO:0140608;GO:1904784	double-stranded DNA binding;double-stranded RNA binding;protein binding;ATP binding;nucleus;nucleoplasm;cytosol;apoptotic process;activation of cysteine-type endopeptidase activity involved in apoptotic process;inflammatory response;peptidase activity;cysteine-type endopeptidase activator activity involved in apoptotic process;ATP hydrolysis activity;enzyme binding;protein domain specific binding…
18800	FBXO15	0.0045433	0.015928	0.782466	4	7.09	2.34263	GO:0005515;GO:0005829	protein binding;cytosol
18803	TSPAN5	0.0021522	0.0077685	0.727385	4	7.5833	2.66712	GO:0005515;GO:0005788;GO:0005886;GO:0005887;GO:0019899;GO:0045747;GO:0051604;GO:0072659	protein binding;endoplasmic reticulum lumen;plasma membrane;integral component of plasma membrane;enzyme binding;positive regulation of Notch signaling pathway;protein maturation;protein localization to plasma membrane
18804	ECHDC2	0.008181	0.027831	0.820042	4	7.4144	2.08719	GO:0004300;GO:0005739;GO:0006635	enoyl-CoA hydratase activity;mitochondrion;fatty acid beta-oxidation
18807	TSGA10IP	0.0099987	0.033592	0.832453	4	5.6489	2.00006	GO:0005515;GO:0005929;GO:0032391;GO:0036064;GO:0044782	protein binding;cilium;photoreceptor connecting cilium;ciliary basal body;cilium organization
18808	IFIT2	0.0099781	0.033524	0.832133	4	5.8539	2.00095	GO:0003723;GO:0005515;GO:0005737;GO:0005783;GO:0005829;GO:0008637;GO:0009615;GO:0032091;GO:0035457;GO:0043065;GO:0045087;GO:0051607	RNA binding;protein binding;cytoplasm;endoplasmic reticulum;cytosol;apoptotic mitochondrial changes;response to virus;negative regulation of protein binding;cellular response to interferon-alpha;positive regulation of apoptotic process;innate immune response;defense response to virus
18809	PRMT3	0.0099566	0.033455	0.831509	4	5.4556	2.00189	GO:0005515;GO:0005737;GO:0005829;GO:0006479;GO:0008168;GO:0016274;GO:0031397;GO:0035246;GO:0043022;GO:0046872;GO:1900053	protein binding;cytoplasm;cytosol;protein methylation;methyltransferase activity;protein-arginine N-methyltransferase activity;negative regulation of protein ubiquitination;peptidyl-arginine N-methylation;ribosome binding;metal ion binding;negative regulation of retinoic acid biosynthetic process
18810	CLMP	0.0098531	0.033134	0.827778	4	5.265	2.00643	GO:0005515;GO:0005881;GO:0005886;GO:0005923;GO:0009986;GO:0016021;GO:0048565	protein binding;cytoplasmic microtubule;plasma membrane;bicellular tight junction;cell surface;integral component of membrane;digestive tract development
18811	PLCL1	0.0098212	0.033028	0.8267	4	6.224	2.00784	GO:0004435;GO:0004629;GO:0005737;GO:0005886;GO:0006629;GO:0007214;GO:0032228;GO:0033135;GO:0035556;GO:0048015;GO:0050811;GO:0070679;GO:0120163;GO:1900122	phosphatidylinositol phospholipase C activity;phospholipase C activity;cytoplasm;plasma membrane;lipid metabolic process;gamma-aminobutyric acid signaling pathway;regulation of synaptic transmission, GABAergic;regulation of peptidyl-serine phosphorylation;intracellular signal transduction;phosphatidylinositol-mediated signaling;GABA receptor binding;inositol 1,4,5 trisphosphate binding;negative r…
18812	GDPD5	0.0097829	0.032908	0.826511	4	5.3361	2.00953	GO:0004435;GO:0005515;GO:0006629;GO:0007399;GO:0012505;GO:0016021;GO:0030426;GO:0047389;GO:0048471	phosphatidylinositol phospholipase C activity;protein binding;lipid metabolic process;nervous system development;endomembrane system;integral component of membrane;growth cone;glycerophosphocholine phosphodiesterase activity;perinuclear region of cytoplasm
18813	KLHL31	0.009778	0.032894	0.826511	4	5.4523	2.00975	GO:0001933;GO:0005634;GO:0005737;GO:0046329	negative regulation of protein phosphorylation;nucleus;cytoplasm;negative regulation of JNK cascade
18814	POMGNT2	0.0097366	0.032783	0.826511	4	4.2173	2.01159	GO:0001764;GO:0005515;GO:0005783;GO:0005789;GO:0006493;GO:0008375;GO:0016021;GO:0016757;GO:0035269;GO:0097363	neuron migration;protein binding;endoplasmic reticulum;endoplasmic reticulum membrane;protein O-linked glycosylation;acetylglucosaminyltransferase activity;integral component of membrane;glycosyltransferase activity;protein O-linked mannosylation;protein O-GlcNAc transferase activity
18815	CCAR1	0.0096969	0.03265	0.826511	4	5.8402	2.01337	GO:0000978;GO:0003713;GO:0003714;GO:0003723;GO:0005515;GO:0005634;GO:0005641;GO:0005654;GO:0006355;GO:0006915;GO:0007049;GO:0008284;GO:0030335;GO:0030374;GO:0043065;GO:0045892;GO:0045893;GO:0048471	RNA polymerase II cis-regulatory region sequence-specific DNA binding;transcription coactivator activity;transcription corepressor activity;RNA binding;protein binding;nucleus;nuclear envelope lumen;nucleoplasm;regulation of transcription, DNA-templated;apoptotic process;cell cycle;positive regulation of cell population proliferation;positive regulation of cell migration;nuclear receptor coactiva…
18816	FAT2	0.0096614	0.032551	0.826511	4	4.7072	2.01496	GO:0005509;GO:0005794;GO:0005886;GO:0005912;GO:0007156;GO:0010631;GO:0016021;GO:0031589;GO:0070062;GO:0098609	calcium ion binding;Golgi apparatus;plasma membrane;adherens junction;homophilic cell adhesion via plasma membrane adhesion molecules;epithelial cell migration;integral component of membrane;cell-substrate adhesion;extracellular exosome;cell-cell adhesion
18817	CECR5	0.0096566	0.032537	0.826511	4	5.7028	2.01518		NA
18818	CCRL2	0.0096324	0.032451	0.826511	4	4.6749	2.01627	GO:0004950;GO:0005737;GO:0005886;GO:0005887;GO:0006935;GO:0006954;GO:0006955;GO:0007186;GO:0007204;GO:0009897;GO:0016493;GO:0019722;GO:0019957;GO:0042379;GO:0048020;GO:0060326;GO:0070098	chemokine receptor activity;cytoplasm;plasma membrane;integral component of plasma membrane;chemotaxis;inflammatory response;immune response;G protein-coupled receptor signaling pathway;positive regulation of cytosolic calcium ion concentration;external side of plasma membrane;C-C chemokine receptor activity;calcium-mediated signaling;C-C chemokine binding;chemokine receptor binding;CCR chemokine…
18819	SEC14L2	0.0022743	0.0081778	0.727385	4	3.7979	2.64315	GO:0005543;GO:0005634;GO:0005654;GO:0005737;GO:0005829;GO:0008431;GO:0045540;GO:0045893;GO:0070062	phospholipid binding;nucleus;nucleoplasm;cytoplasm;cytosol;vitamin E binding;regulation of cholesterol biosynthetic process;positive regulation of transcription, DNA-templated;extracellular exosome
18820	ZNF829	0.0096276	0.032432	0.826511	4	3.5057	2.01648	GO:0000978;GO:0000981;GO:0005634;GO:0006357;GO:0046872	RNA polymerase II cis-regulatory region sequence-specific DNA binding;DNA-binding transcription factor activity, RNA polymerase II-specific;nucleus;regulation of transcription by RNA polymerase II;metal ion binding
18821	SRPK3	0.0095923	0.032323	0.826511	4	7.5576	2.01808	GO:0000245;GO:0004674;GO:0005515;GO:0005524;GO:0005575;GO:0005634;GO:0005737;GO:0006468;GO:0007519;GO:0030154;GO:0035556;GO:0050684;GO:0060537;GO:0106310;GO:0106311	spliceosomal complex assembly;protein serine/threonine kinase activity;protein binding;ATP binding;cellular_component;nucleus;cytoplasm;protein phosphorylation;skeletal muscle tissue development;cell differentiation;intracellular signal transduction;regulation of mRNA processing;muscle tissue development;protein serine kinase activity;protein threonine kinase activity
18822	MS4A15	0.0095874	0.032313	0.826511	4	5.6334	2.0183	GO:0016021	integral component of membrane
18823	FAM175A	0.0089049	0.030144	0.820042	4	6.7062	2.05037		NA
18824	GCC2	0.009444	0.031863	0.826511	4	6.27	2.02484	GO:0005515;GO:0005654;GO:0005794;GO:0005802;GO:0005829;GO:0006622;GO:0016020;GO:0031023;GO:0031267;GO:0034067;GO:0034453;GO:0034499;GO:0042147;GO:0042802;GO:0043001;GO:0070861;GO:0071955;GO:0090161	protein binding;nucleoplasm;Golgi apparatus;trans-Golgi network;cytosol;protein targeting to lysosome;membrane;microtubule organizing center organization;small GTPase binding;protein localization to Golgi apparatus;microtubule anchoring;late endosome to Golgi transport;retrograde transport, endosome to Golgi;identical protein binding;Golgi to plasma membrane protein transport;regulation of protei…
18825	SPRY1	0.0094313	0.031816	0.826511	4	4.1047	2.02543	GO:0000132;GO:0001656;GO:0001657;GO:0001759;GO:0005515;GO:0005654;GO:0005794;GO:0005829;GO:0005886;GO:0008285;GO:0010719;GO:0030512;GO:0034260;GO:0040037;GO:0043065;GO:0043407;GO:0046580;GO:0048513;GO:0051387;GO:0060449;GO:0060940;GO:0070373;GO:1902747	establishment of mitotic spindle orientation;metanephros development;ureteric bud development;organ induction;protein binding;nucleoplasm;Golgi apparatus;cytosol;plasma membrane;negative regulation of cell population proliferation;negative regulation of epithelial to mesenchymal transition;negative regulation of transforming growth factor beta receptor signaling pathway;negative regulation of GTP…
18826	IL17B	0.009425	0.031795	0.826511	4	6.2504	2.02572	GO:0005125;GO:0005615;GO:0006954;GO:0006955;GO:0007165;GO:0007267;GO:1900017	cytokine activity;extracellular space;inflammatory response;immune response;signal transduction;cell-cell signaling;positive regulation of cytokine production involved in inflammatory response
18827	SPAG6	0.0094155	0.031766	0.826511	4	5.3415	2.02616	GO:0005634;GO:0005874;GO:0005930;GO:0015630;GO:0030030;GO:0097228	nucleus;microtubule;axoneme;microtubule cytoskeleton;cell projection organization;sperm principal piece
18828	GLTP	0.0056359	0.019557	0.797366	4	7.0952	2.24904	GO:0005515;GO:0005829;GO:0006687;GO:0008289;GO:0016020;GO:0017089;GO:0035627;GO:0042802;GO:0046836;GO:0051861;GO:0120009;GO:0120013;GO:1902387;GO:1902388;GO:1902389	protein binding;cytosol;glycosphingolipid metabolic process;lipid binding;membrane;glycolipid transfer activity;ceramide transport;identical protein binding;glycolipid transport;glycolipid binding;intermembrane lipid transfer;lipid transfer activity;ceramide 1-phosphate binding;ceramide 1-phosphate transfer activity;ceramide 1-phosphate transport
18829	TTLL9	0.0092856	0.031351	0.825262	4	5.4876	2.03219	GO:0000226;GO:0005524;GO:0005737;GO:0005874;GO:0005929;GO:0015631;GO:0018095;GO:0030317;GO:0036064;GO:0070740	microtubule cytoskeleton organization;ATP binding;cytoplasm;microtubule;cilium;tubulin binding;protein polyglutamylation;flagellated sperm motility;ciliary basal body;tubulin-glutamic acid ligase activity
18830	WISP3	0.0092567	0.031268	0.824343	4	4.3833	2.03354	GO:0005178;GO:0005520;GO:0005615;GO:0005739;GO:0007155;GO:0007165;GO:0007267;GO:0008083;GO:0008201;GO:0008285;GO:0016525;GO:0031012;GO:0051881;GO:0060548;GO:1903426	integrin binding;insulin-like growth factor binding;extracellular space;mitochondrion;cell adhesion;signal transduction;cell-cell signaling;growth factor activity;heparin binding;negative regulation of cell population proliferation;negative regulation of angiogenesis;extracellular matrix;regulation of mitochondrial membrane potential;negative regulation of cell death;regulation of reactive oxygen…
18831	ODF3	0.0092458	0.031227	0.824343	4	6.5538	2.03406	GO:0001520;GO:0005515;GO:0005737;GO:0005856;GO:0007283;GO:0030154	outer dense fiber;protein binding;cytoplasm;cytoskeleton;spermatogenesis;cell differentiation
18832	SNX32	0.0092364	0.031199	0.824343	4	5.4391	2.0345	GO:0005515;GO:0005768;GO:0005829;GO:0015031;GO:0016241;GO:0035091;GO:0042147	protein binding;endosome;cytosol;protein transport;regulation of macroautophagy;phosphatidylinositol binding;retrograde transport, endosome to Golgi
18833	IRF5	0.0090985	0.030762	0.821264	4	5.0876	2.04103	GO:0000785;GO:0000978;GO:0000981;GO:0001228;GO:0002376;GO:0005515;GO:0005634;GO:0005737;GO:0005829;GO:0006357;GO:0006954;GO:0019221;GO:0019901;GO:0032481;GO:0032494;GO:0032495;GO:0032727;GO:0032728;GO:0032735;GO:0042802;GO:0043065;GO:0043565;GO:0045087;GO:0045944;GO:0051607;GO:1990837	chromatin;RNA polymerase II cis-regulatory region sequence-specific DNA binding;DNA-binding transcription factor activity, RNA polymerase II-specific;DNA-binding transcription activator activity, RNA polymerase II-specific;immune system process;protein binding;nucleus;cytoplasm;cytosol;regulation of transcription by RNA polymerase II;inflammatory response;cytokine-mediated signaling pathway;prote…
18834	WDR7	0.009017	0.030488	0.820042	4	4.7306	2.04494	GO:0008021	synaptic vesicle
18835	FAM71F2	0.0090048	0.030452	0.820042	4	4.31	2.04553		NA
18836	PHF14	0.0089971	0.030426	0.820042	4	5.4148	2.0459	GO:0005515;GO:0006357;GO:0042393;GO:0044154;GO:0046872;GO:0070776	protein binding;regulation of transcription by RNA polymerase II;histone binding;histone H3-K14 acetylation;metal ion binding;MOZ/MORF histone acetyltransferase complex
18837	OTOG	0.0070067	0.024041	0.812566	4	6.5048	2.15449	GO:0005198;GO:0005615;GO:0007605;GO:0008344;GO:0016324;GO:0031012;GO:0046373;GO:0046556	structural molecule activity;extracellular space;sensory perception of sound;adult locomotory behavior;apical plasma membrane;extracellular matrix;L-arabinose metabolic process;alpha-L-arabinofuranosidase activity
18838	TACC2	0.0089697	0.030341	0.820042	4	4.7432	2.04722	GO:0000226;GO:0005654;GO:0005737;GO:0005815;GO:0005829;GO:0005886;GO:0007052;GO:0008283;GO:0016922;GO:0021987	microtubule cytoskeleton organization;nucleoplasm;cytoplasm;microtubule organizing center;cytosol;plasma membrane;mitotic spindle organization;cell population proliferation;nuclear receptor binding;cerebral cortex development
18839	OR11L1	0.0089453	0.030269	0.820042	4	5.0424	2.04841	GO:0003674;GO:0004930;GO:0004984;GO:0005549;GO:0005886;GO:0007186;GO:0008150;GO:0016021;GO:0050911;GO:0070062	molecular_function;G protein-coupled receptor activity;olfactory receptor activity;odorant binding;plasma membrane;G protein-coupled receptor signaling pathway;biological_process;integral component of membrane;detection of chemical stimulus involved in sensory perception of smell;extracellular exosome
18840	ZCCHC4	0.0089179	0.030189	0.820042	4	6.9582	2.04974	GO:0003676;GO:0005730;GO:0005737;GO:0008270;GO:0008988;GO:0031167;GO:0045727;GO:1904047	nucleic acid binding;nucleolus;cytoplasm;zinc ion binding;rRNA (adenine-N6-)-methyltransferase activity;rRNA methylation;positive regulation of translation;S-adenosyl-L-methionine binding
18841	SHKBP1	0.0089118	0.030164	0.820042	4	4.6453	2.05003	GO:0005515;GO:0005764;GO:0042802;GO:0045742;GO:0051260	protein binding;lysosome;identical protein binding;positive regulation of epidermal growth factor receptor signaling pathway;protein homooligomerization
18842	DNASE2B	0.0088967	0.030117	0.820042	4	3.3549	2.05077	GO:0004531;GO:0005576;GO:0005764;GO:0006309	deoxyribonuclease II activity;extracellular region;lysosome;apoptotic DNA fragmentation
18843	USP17L2	0.0088091	0.029843	0.820042	4	6.3988	2.05507	GO:0000165;GO:0004197;GO:0004843;GO:0005515;GO:0005634;GO:0005789;GO:0005829;GO:0006511;GO:0006915;GO:0007049;GO:0010955;GO:0016579;GO:0030334;GO:0031064;GO:0034260;GO:0042127;GO:0042981;GO:0043547;GO:0050691;GO:0070536;GO:0071108;GO:0071586;GO:0090315;GO:0110030;GO:1900027;GO:1900245;GO:1900246	MAPK cascade;cysteine-type endopeptidase activity;thiol-dependent deubiquitinase;protein binding;nucleus;endoplasmic reticulum membrane;cytosol;ubiquitin-dependent protein catabolic process;apoptotic process;cell cycle;negative regulation of protein processing;protein deubiquitination;regulation of cell migration;negative regulation of histone deacetylation;negative regulation of GTPase activity;…
18844	CACNG2	0.0088001	0.029813	0.820042	4	4.1135	2.05551	GO:0005245;GO:0005515;GO:0005829;GO:0005886;GO:0005891;GO:0006612;GO:0007528;GO:0009986;GO:0016247;GO:0019226;GO:0030666;GO:0032281;GO:0035255;GO:0036477;GO:0044300;GO:0051592;GO:0051899;GO:0051968;GO:0060081;GO:0060082;GO:0070588;GO:0098685;GO:0098686;GO:0098839;GO:0098943;GO:0098970;GO:0098978;GO:0099061;GO:0099590;GO:0099645;GO:1904510;GO:2000311;GO:2000969	voltage-gated calcium channel activity;protein binding;cytosol;plasma membrane;voltage-gated calcium channel complex;protein targeting to membrane;neuromuscular junction development;cell surface;channel regulator activity;transmission of nerve impulse;endocytic vesicle membrane;AMPA glutamate receptor complex;ionotropic glutamate receptor binding;somatodendritic compartment;cerebellar mossy fiber…
18845	FBXL2	0.0087296	0.029581	0.820042	4	5.785	2.05901	GO:0005515;GO:0005516;GO:0005737;GO:0006464;GO:0006508;GO:0006513;GO:0010506;GO:0014066;GO:0016020;GO:0016567;GO:0019005;GO:0019903;GO:0031146;GO:0036312;GO:0044830	protein binding;calmodulin binding;cytoplasm;cellular protein modification process;proteolysis;protein monoubiquitination;regulation of autophagy;regulation of phosphatidylinositol 3-kinase signaling;membrane;protein ubiquitination;SCF ubiquitin ligase complex;protein phosphatase binding;SCF-dependent proteasomal ubiquitin-dependent protein catabolic process;phosphatidylinositol 3-kinase regulato…
18846	DEDD	0.0087072	0.029512	0.820042	4	5.467	2.06012	GO:0003677;GO:0005515;GO:0005730;GO:0005737;GO:0007283;GO:0008625;GO:0042177;GO:0042981;GO:0046697;GO:1901837	DNA binding;protein binding;nucleolus;cytoplasm;spermatogenesis;extrinsic apoptotic signaling pathway via death domain receptors;negative regulation of protein catabolic process;regulation of apoptotic process;decidualization;negative regulation of transcription of nucleolar large rRNA by RNA polymerase I
18847	ZNF548	0.0086968	0.029484	0.820042	4	4.1401	2.06064	GO:0000978;GO:0000981;GO:0005634;GO:0006357;GO:0046872	RNA polymerase II cis-regulatory region sequence-specific DNA binding;DNA-binding transcription factor activity, RNA polymerase II-specific;nucleus;regulation of transcription by RNA polymerase II;metal ion binding
18848	JMY	0.0085605	0.029055	0.820042	4	4.4574	2.0675	GO:0003713;GO:0003779;GO:0005515;GO:0005634;GO:0005654;GO:0005737;GO:0005856;GO:0006281;GO:0006357;GO:0031252;GO:0034314;GO:0043065;GO:0045893;GO:0051091;GO:0051726;GO:0070060;GO:0070358;GO:0071933;GO:0072332	transcription coactivator activity;actin binding;protein binding;nucleus;nucleoplasm;cytoplasm;cytoskeleton;DNA repair;regulation of transcription by RNA polymerase II;cell leading edge;Arp2/3 complex-mediated actin nucleation;positive regulation of apoptotic process;positive regulation of transcription, DNA-templated;positive regulation of DNA-binding transcription factor activity;regulation of …
18849	KANSL1L	0.0085369	0.028984	0.820042	4	5.8281	2.0687	GO:0035035;GO:0044545	histone acetyltransferase binding;NSL complex
18850	C9orf43	0.0057742	0.020021	0.80224	4	7.0205	2.23851	GO:0005515	protein binding
18851	WFDC5	0.0084615	0.028747	0.820042	4	6.588	2.07255	GO:0004867;GO:0005515;GO:0005615;GO:0010951;GO:0019731;GO:0045087	serine-type endopeptidase inhibitor activity;protein binding;extracellular space;negative regulation of endopeptidase activity;antibacterial humoral response;innate immune response
18852	RTN4RL2	0.0083909	0.028521	0.820042	4	4.812	2.07619	GO:0005576;GO:0005615;GO:0005886;GO:0007166;GO:0009897;GO:0009986;GO:0010977;GO:0030424;GO:0030425;GO:0031012;GO:0031103;GO:0038023;GO:0043005;GO:0043204;GO:0045121;GO:0046658;GO:0070062	extracellular region;extracellular space;plasma membrane;cell surface receptor signaling pathway;external side of plasma membrane;cell surface;negative regulation of neuron projection development;axon;dendrite;extracellular matrix;axon regeneration;signaling receptor activity;neuron projection;perikaryon;membrane raft;anchored component of plasma membrane;extracellular exosome
18853	TMED7	0.0083815	0.028484	0.820042	4	5.7105	2.07668	GO:0000139;GO:0005783;GO:0005789;GO:0005793;GO:0005794;GO:0006886;GO:0006888;GO:0007030;GO:0016021;GO:0030126;GO:0030127;GO:0030133;GO:0030134;GO:0033116	Golgi membrane;endoplasmic reticulum;endoplasmic reticulum membrane;endoplasmic reticulum-Golgi intermediate compartment;Golgi apparatus;intracellular protein transport;endoplasmic reticulum to Golgi vesicle-mediated transport;Golgi organization;integral component of membrane;COPI vesicle coat;COPII vesicle coat;transport vesicle;COPII-coated ER to Golgi transport vesicle;endoplasmic reticulum-Go…
18854	KIAA1161	0.0083013	0.028226	0.820042	4	4.9255	2.08085	GO:0004553;GO:0005789;GO:0005975;GO:0016021;GO:0031965;GO:0043568;GO:0048741;GO:0051897	hydrolase activity, hydrolyzing O-glycosyl compounds;endoplasmic reticulum membrane;carbohydrate metabolic process;integral component of membrane;nuclear membrane;positive regulation of insulin-like growth factor receptor signaling pathway;skeletal muscle fiber development;positive regulation of protein kinase B signaling
18855	MMP16	0.0082927	0.028198	0.820042	4	5.9315	2.0813	GO:0001501;GO:0001958;GO:0004222;GO:0005576;GO:0005796;GO:0005886;GO:0005887;GO:0006508;GO:0008047;GO:0008270;GO:0009986;GO:0016485;GO:0030198;GO:0030574;GO:0031012;GO:0035988;GO:0048701;GO:0050790;GO:0070006;GO:0097094	skeletal system development;endochondral ossification;metalloendopeptidase activity;extracellular region;Golgi lumen;plasma membrane;integral component of plasma membrane;proteolysis;enzyme activator activity;zinc ion binding;cell surface;protein processing;extracellular matrix organization;collagen catabolic process;extracellular matrix;chondrocyte proliferation;embryonic cranial skeleton morpho…
18856	PLBD1	0.0082819	0.028161	0.820042	4	5.3271	2.08187	GO:0004620;GO:0005576;GO:0005615;GO:0005764;GO:0005829;GO:0009395	phospholipase activity;extracellular region;extracellular space;lysosome;cytosol;phospholipid catabolic process
18857	MURC	0.0082611	0.028098	0.820042	4	4.3727	2.08296		NA
18858	SGCG	0.0082497	0.028068	0.820042	4	3.871	2.08356	GO:0005515;GO:0005737;GO:0005856;GO:0005886;GO:0007517;GO:0016012;GO:0016021;GO:0042383;GO:0048738;GO:0060047	protein binding;cytoplasm;cytoskeleton;plasma membrane;muscle organ development;sarcoglycan complex;integral component of membrane;sarcolemma;cardiac muscle tissue development;heart contraction
18859	VAX2	0.0082253	0.027985	0.820042	4	5.5208	2.08485	GO:0000122;GO:0000785;GO:0000978;GO:0000981;GO:0001162;GO:0001227;GO:0003700;GO:0005515;GO:0005634;GO:0005737;GO:0006357;GO:0007398;GO:0007409;GO:0007417;GO:0007601;GO:0009950;GO:0016055;GO:0030182;GO:0030900;GO:0031490;GO:0048048;GO:0060041;GO:1990837	negative regulation of transcription by RNA polymerase II;chromatin;RNA polymerase II cis-regulatory region sequence-specific DNA binding;DNA-binding transcription factor activity, RNA polymerase II-specific;RNA polymerase II intronic transcription regulatory region sequence-specific DNA binding;DNA-binding transcription repressor activity, RNA polymerase II-specific;DNA-binding transcription fac…
18860	CDY2B	0.0082203	0.02797	0.820042	4	4.4225	2.08511	GO:0003714;GO:0004402;GO:0005634;GO:0007283;GO:0016573;GO:0045892	transcription corepressor activity;histone acetyltransferase activity;nucleus;spermatogenesis;histone acetylation;negative regulation of transcription, DNA-templated
18861	ISCU	0.008174	0.02781	0.820042	4	5.5694	2.08757	GO:0005506;GO:0005515;GO:0005634;GO:0005737;GO:0005739;GO:0005759;GO:0005829;GO:0006879;GO:0008198;GO:0016226;GO:0051537;GO:0060090;GO:1902958;GO:1904234;GO:1904439	iron ion binding;protein binding;nucleus;cytoplasm;mitochondrion;mitochondrial matrix;cytosol;cellular iron ion homeostasis;ferrous iron binding;iron-sulfur cluster assembly;2 iron, 2 sulfur cluster binding;molecular adaptor activity;positive regulation of mitochondrial electron transport, NADH to ubiquinone;positive regulation of aconitate hydratase activity;negative regulation of iron ion impor…
18862	OR4C3	0.0081598	0.027751	0.820042	4	6.4844	2.08832	GO:0004930;GO:0004984;GO:0005886;GO:0007186;GO:0016021;GO:0050911	G protein-coupled receptor activity;olfactory receptor activity;plasma membrane;G protein-coupled receptor signaling pathway;integral component of membrane;detection of chemical stimulus involved in sensory perception of smell
18863	TGFBR3L	0.0081328	0.027666	0.820042	4	5.5072	2.08976	GO:0001525;GO:0001570;GO:0001837;GO:0005024;GO:0005114;GO:0005539;GO:0005615;GO:0007179;GO:0009986;GO:0016021;GO:0016477;GO:0017015;GO:0050431	angiogenesis;vasculogenesis;epithelial to mesenchymal transition;transforming growth factor beta-activated receptor activity;type II transforming growth factor beta receptor binding;glycosaminoglycan binding;extracellular space;transforming growth factor beta receptor signaling pathway;cell surface;integral component of membrane;cell migration;regulation of transforming growth factor beta recepto…
18864	GJA1	0.0080735	0.027476	0.820042	4	6.5399	2.09294	GO:0000132;GO:0000139;GO:0001937;GO:0002544;GO:0002931;GO:0003104;GO:0003158;GO:0003161;GO:0005243;GO:0005515;GO:0005654;GO:0005737;GO:0005739;GO:0005741;GO:0005764;GO:0005769;GO:0005771;GO:0005789;GO:0005794;GO:0005886;GO:0005887;GO:0005916;GO:0005921;GO:0005922;GO:0005925;GO:0006915;GO:0007165;GO:0007204;GO:0007267;GO:0007283;GO:0008013;GO:0009268;GO:0009749;GO:0010232;GO:0010628;GO:0010644;GO:…	establishment of mitotic spindle orientation;Golgi membrane;negative regulation of endothelial cell proliferation;chronic inflammatory response;response to ischemia;positive regulation of glomerular filtration;endothelium development;cardiac conduction system development;gap junction channel activity;protein binding;nucleoplasm;cytoplasm;mitochondrion;mitochondrial outer membrane;lysosome;early e…
18865	BBS12	0.007969	0.027155	0.820042	4	5.7458	2.0986	GO:0005515;GO:0005524;GO:0005929;GO:0042073;GO:0042755;GO:0045494;GO:0045599;GO:0051131	protein binding;ATP binding;cilium;intraciliary transport;eating behavior;photoreceptor cell maintenance;negative regulation of fat cell differentiation;chaperone-mediated protein complex assembly
18866	IFNL1	0.0079669	0.027151	0.820042	4	5.1218	2.09871	GO:0002829;GO:0005102;GO:0005125;GO:0005576;GO:0005615;GO:0007259;GO:0008285;GO:0032002;GO:0032003;GO:0032696;GO:0032714;GO:0032729;GO:0042531;GO:0043381;GO:0045087;GO:0045345;GO:0045581;GO:0045892;GO:0045893;GO:0046427;GO:0050778;GO:0051607	negative regulation of type 2 immune response;signaling receptor binding;cytokine activity;extracellular region;extracellular space;receptor signaling pathway via JAK-STAT;negative regulation of cell population proliferation;interleukin-28 receptor complex;interleukin-28 receptor binding;negative regulation of interleukin-13 production;negative regulation of interleukin-5 production;positive regu…
18867	CPQ	0.0079585	0.027126	0.820042	4	4.313	2.09917	GO:0004180;GO:0005615;GO:0005737;GO:0005764;GO:0005783;GO:0005794;GO:0006508;GO:0006590;GO:0042246;GO:0042803;GO:0043171;GO:0043231;GO:0046872;GO:0070062;GO:0070573	carboxypeptidase activity;extracellular space;cytoplasm;lysosome;endoplasmic reticulum;Golgi apparatus;proteolysis;thyroid hormone generation;tissue regeneration;protein homodimerization activity;peptide catabolic process;intracellular membrane-bounded organelle;metal ion binding;extracellular exosome;metallodipeptidase activity
18868	CTGF	0.0079543	0.02711	0.820042	4	6.1567	2.0994	GO:0001502;GO:0001503;GO:0001525;GO:0001894;GO:0001934;GO:0001968;GO:0005178;GO:0005515;GO:0005520;GO:0005576;GO:0005615;GO:0005801;GO:0005829;GO:0005886;GO:0005938;GO:0007155;GO:0007160;GO:0007165;GO:0007229;GO:0007568;GO:0008022;GO:0008083;GO:0008201;GO:0008284;GO:0008543;GO:0008544;GO:0009611;GO:0009749;GO:0010628;GO:0010629;GO:0010942;GO:0016477;GO:0030154;GO:0030324;GO:0031012;GO:0032330;GO:…	cartilage condensation;ossification;angiogenesis;tissue homeostasis;positive regulation of protein phosphorylation;fibronectin binding;integrin binding;protein binding;insulin-like growth factor binding;extracellular region;extracellular space;cis-Golgi network;cytosol;plasma membrane;cell cortex;cell adhesion;cell-matrix adhesion;signal transduction;integrin-mediated signaling pathway;aging;prot…
18869	ZNF322	0.0079223	0.027018	0.820042	4	6.4911	2.10115	GO:0000978;GO:0000981;GO:0005654;GO:0005813;GO:0005829;GO:0006357;GO:0046872;GO:1902459	RNA polymerase II cis-regulatory region sequence-specific DNA binding;DNA-binding transcription factor activity, RNA polymerase II-specific;nucleoplasm;centrosome;cytosol;regulation of transcription by RNA polymerase II;metal ion binding;positive regulation of stem cell population maintenance
18870	GLIPR1	0.0008596	0.0031985	0.646554	4	9.3099	3.0657	GO:0005515;GO:0005615;GO:0005886;GO:0016020;GO:0016021;GO:0035577	protein binding;extracellular space;plasma membrane;membrane;integral component of membrane;azurophil granule membrane
18871	ZNF800	0.0030055	0.010717	0.755758	4	6.6891	2.52208	GO:0003677;GO:0005634;GO:0046872	DNA binding;nucleus;metal ion binding
18872	KRTAP12-3	0.0078918	0.026924	0.820042	4	4.9874	2.10282	GO:0005515;GO:0005829;GO:0042802;GO:0045095	protein binding;cytosol;identical protein binding;keratin filament
18873	RNF121	1.1489e-05	4.6363e-05	0.055384	4	11.662	4.93972	GO:0000139;GO:0005789;GO:0016021;GO:0016567;GO:0030433;GO:0046872;GO:0061630	Golgi membrane;endoplasmic reticulum membrane;integral component of membrane;protein ubiquitination;ubiquitin-dependent ERAD pathway;metal ion binding;ubiquitin protein ligase activity
18874	POFUT2	0.00070624	0.002651	0.628654	4	6.1084	3.15105	GO:0001707;GO:0005789;GO:0005794;GO:0006004;GO:0010468;GO:0010717;GO:0036066;GO:0046922;GO:0051046;GO:1903334	mesoderm formation;endoplasmic reticulum membrane;Golgi apparatus;fucose metabolic process;regulation of gene expression;regulation of epithelial to mesenchymal transition;protein O-linked fucosylation;peptide-O-fucosyltransferase activity;regulation of secretion;positive regulation of protein folding
18875	FAT1	0.0077884	0.026572	0.820042	4	5.3188	2.10855	GO:0002088;GO:0003382;GO:0003412;GO:0005509;GO:0005515;GO:0005634;GO:0005886;GO:0005887;GO:0005911;GO:0005925;GO:0007015;GO:0007155;GO:0007156;GO:0007163;GO:0007267;GO:0009653;GO:0016324;GO:0016477;GO:0030027;GO:0030175;GO:0048471;GO:0070062;GO:0098609	lens development in camera-type eye;epithelial cell morphogenesis;establishment of epithelial cell apical/basal polarity involved in camera-type eye morphogenesis;calcium ion binding;protein binding;nucleus;plasma membrane;integral component of plasma membrane;cell-cell junction;focal adhesion;actin filament organization;cell adhesion;homophilic cell adhesion via plasma membrane adhesion molecule…
18876	CCNYL1	0.0077624	0.026498	0.820042	4	7.2987	2.11	GO:0005515;GO:0005737;GO:0005886;GO:0016538;GO:0019901;GO:0045737	protein binding;cytoplasm;plasma membrane;cyclin-dependent protein serine/threonine kinase regulator activity;protein kinase binding;positive regulation of cyclin-dependent protein serine/threonine kinase activity
18877	HYLS1	0.0077596	0.026489	0.820042	4	5.0667	2.11016	GO:0005515;GO:0005634;GO:0005737;GO:0005813;GO:0005814;GO:0005829;GO:0005886;GO:0005929;GO:0060271;GO:0097730	protein binding;nucleus;cytoplasm;centrosome;centriole;cytosol;plasma membrane;cilium;cilium assembly;non-motile cilium
18878	FBXO18	0.0077514	0.026467	0.820042	4	5.5658	2.11062	GO:0000724;GO:0000725;GO:0000737;GO:0000785;GO:0001934;GO:0003678;GO:0003690;GO:0003697;GO:0005515;GO:0005524;GO:0005634;GO:0006974;GO:0008219;GO:0015616;GO:0016567;GO:0016887;GO:0019005;GO:0031297;GO:0032508;GO:0035562;GO:0043138;GO:0048478;GO:0072429;GO:1902231;GO:2000042	double-strand break repair via homologous recombination;recombinational repair;DNA catabolic process, endonucleolytic;chromatin;positive regulation of protein phosphorylation;DNA helicase activity;double-stranded DNA binding;single-stranded DNA binding;protein binding;ATP binding;nucleus;cellular response to DNA damage stimulus;cell death;DNA translocase activity;protein ubiquitination;ATP hydrol…
18879	STX1A	0.0077487	0.026458	0.820042	4	5.0268	2.11077	GO:0000149;GO:0001669;GO:0001956;GO:0005484;GO:0005515;GO:0005576;GO:0005829;GO:0005886;GO:0006886;GO:0006887;GO:0006906;GO:0008021;GO:0009629;GO:0010701;GO:0010807;GO:0012505;GO:0014069;GO:0016021;GO:0016079;GO:0016081;GO:0016925;GO:0017156;GO:0019855;GO:0019869;GO:0019900;GO:0019904;GO:0030073;GO:0030285;GO:0030424;GO:0031201;GO:0031629;GO:0031965;GO:0032028;GO:0032940;GO:0033605;GO:0035493;GO:…	SNARE binding;acrosomal vesicle;positive regulation of neurotransmitter secretion;SNAP receptor activity;protein binding;extracellular region;cytosol;plasma membrane;intracellular protein transport;exocytosis;vesicle fusion;synaptic vesicle;response to gravity;positive regulation of norepinephrine secretion;regulation of synaptic vesicle priming;endomembrane system;postsynaptic density;integral c…
18880	ERICH1	0.0077364	0.026418	0.820042	4	4.0561	2.11146	GO:0005515	protein binding
18881	BRICD5	0.0076983	0.026302	0.820042	4	5.3458	2.11361	GO:0005515;GO:0005615;GO:0016021;GO:0042127	protein binding;extracellular space;integral component of membrane;regulation of cell population proliferation
18882	SNX4	0.0076453	0.026135	0.820042	4	3.9779	2.11661	GO:0005154;GO:0005158;GO:0005515;GO:0005737;GO:0005868;GO:0005886;GO:0015031;GO:0016020;GO:0031201;GO:0031901;GO:0032456;GO:0032991;GO:0035091;GO:1903595;GO:1990459;GO:1990460	epidermal growth factor receptor binding;insulin receptor binding;protein binding;cytoplasm;cytoplasmic dynein complex;plasma membrane;protein transport;membrane;SNARE complex;early endosome membrane;endocytic recycling;protein-containing complex;phosphatidylinositol binding;positive regulation of histamine secretion by mast cell;transferrin receptor binding;leptin receptor binding
18883	RABEP2	0.0075524	0.025829	0.820042	4	4.8878	2.12192	GO:0005096;GO:0005515;GO:0005769;GO:0005813;GO:0005829;GO:0006897;GO:0007165;GO:0008083;GO:0015031;GO:0030030;GO:0036064;GO:0043231;GO:0050790;GO:1902017	GTPase activator activity;protein binding;early endosome;centrosome;cytosol;endocytosis;signal transduction;growth factor activity;protein transport;cell projection organization;ciliary basal body;intracellular membrane-bounded organelle;regulation of catalytic activity;regulation of cilium assembly
18884	CD47	0.0075256	0.025751	0.820042	4	4.6517	2.12346	GO:0005515;GO:0005886;GO:0005887;GO:0007229;GO:0008284;GO:0009986;GO:0016477;GO:0022409;GO:0032649;GO:0032653;GO:0032655;GO:0032675;GO:0032680;GO:0034113;GO:0035579;GO:0045428;GO:0050729;GO:0050766;GO:0050870;GO:0051496;GO:0070053;GO:0070062;GO:0070821;GO:0071346;GO:0071347;GO:0071349;GO:0086080;GO:0098632;GO:1904669;GO:1905450;GO:2000439	protein binding;plasma membrane;integral component of plasma membrane;integrin-mediated signaling pathway;positive regulation of cell population proliferation;cell surface;cell migration;positive regulation of cell-cell adhesion;regulation of interferon-gamma production;regulation of interleukin-10 production;regulation of interleukin-12 production;regulation of interleukin-6 production;regulatio…
18885	C18orf42	0.0075216	0.025743	0.820042	4	4.0877	2.12369		NA
18886	C16orf97	0.007483	0.025616	0.820042	4	4.5753	2.12592		NA
18887	SNAI1	0.0074643	0.025548	0.820042	4	5.6687	2.12701	GO:0000122;GO:0000977;GO:0000978;GO:0001227;GO:0001649;GO:0001650;GO:0001707;GO:0001837;GO:0003180;GO:0003198;GO:0003700;GO:0005515;GO:0005634;GO:0005654;GO:0005721;GO:0005737;GO:0005829;GO:0006357;GO:0010718;GO:0010957;GO:0016477;GO:0019900;GO:0030335;GO:0031069;GO:0043231;GO:0043518;GO:0045893;GO:0046872;GO:0060021;GO:0060536;GO:0060707;GO:0060806;GO:0060972;GO:0061314;GO:0070828;GO:0070888;GO:…	negative regulation of transcription by RNA polymerase II;RNA polymerase II transcription regulatory region sequence-specific DNA binding;RNA polymerase II cis-regulatory region sequence-specific DNA binding;DNA-binding transcription repressor activity, RNA polymerase II-specific;osteoblast differentiation;fibrillar center;mesoderm formation;epithelial to mesenchymal transition;aortic valve morph…
18888	MFSD7	0.0074193	0.025394	0.820042	4	4.4307	2.12964	GO:0016021;GO:0022857;GO:0055085	integral component of membrane;transmembrane transporter activity;transmembrane transport
18889	PAFAH2	0.0073862	0.025281	0.820042	4	4.5978	2.13158	GO:0003847;GO:0005543;GO:0005737;GO:0005789;GO:0006629;GO:0007596;GO:0016042;GO:0043066;GO:0047179	1-alkyl-2-acetylglycerophosphocholine esterase activity;phospholipid binding;cytoplasm;endoplasmic reticulum membrane;lipid metabolic process;blood coagulation;lipid catabolic process;negative regulation of apoptotic process;platelet-activating factor acetyltransferase activity
18890	CHCHD2	0.0054568	0.018958	0.797366	4	7.1779	2.26306	GO:0005515;GO:0005634;GO:0005739;GO:0005758;GO:0007005;GO:0034599;GO:0043565;GO:0045944;GO:0140297;GO:1900037;GO:1905448	protein binding;nucleus;mitochondrion;mitochondrial intermembrane space;mitochondrion organization;cellular response to oxidative stress;sequence-specific DNA binding;positive regulation of transcription by RNA polymerase II;DNA-binding transcription factor binding;regulation of cellular response to hypoxia;positive regulation of mitochondrial ATP synthesis coupled electron transport
18891	SLC8A3	0.0072579	0.024871	0.819589	4	4.4148	2.13919	GO:0002244;GO:0005432;GO:0005516;GO:0005741;GO:0005789;GO:0005874;GO:0005886;GO:0005887;GO:0006811;GO:0006851;GO:0006874;GO:0007154;GO:0007611;GO:0007612;GO:0007613;GO:0014069;GO:0014819;GO:0015491;GO:0016020;GO:0016528;GO:0021537;GO:0030001;GO:0030424;GO:0030425;GO:0031226;GO:0031594;GO:0035725;GO:0042383;GO:0042552;GO:0043025;GO:0043197;GO:0043204;GO:0043679;GO:0045202;GO:0046872;GO:0048471;GO:…	hematopoietic progenitor cell differentiation;calcium:sodium antiporter activity;calmodulin binding;mitochondrial outer membrane;endoplasmic reticulum membrane;microtubule;plasma membrane;integral component of plasma membrane;ion transport;mitochondrial calcium ion transmembrane transport;cellular calcium ion homeostasis;cell communication;learning or memory;learning;memory;postsynaptic density;r…
18892	OR2F1	0.0071898	0.024653	0.816626	4	6.7723	2.14328	GO:0004930;GO:0004984;GO:0005886;GO:0007165;GO:0007186;GO:0016021;GO:0050911	G protein-coupled receptor activity;olfactory receptor activity;plasma membrane;signal transduction;G protein-coupled receptor signaling pathway;integral component of membrane;detection of chemical stimulus involved in sensory perception of smell
18893	SLC22A14	0.0071075	0.024388	0.813252	4	5.3231	2.14828	GO:0003674;GO:0005515;GO:0005575;GO:0008150;GO:0016021;GO:0022857;GO:0030317;GO:0048240;GO:0055085;GO:0097228	molecular_function;protein binding;cellular_component;biological_process;integral component of membrane;transmembrane transporter activity;flagellated sperm motility;sperm capacitation;transmembrane transport;sperm principal piece
18894	ASGR1	0.0070749	0.024275	0.812566	4	5.9536	2.15028	GO:0004873;GO:0005515;GO:0005576;GO:0005886;GO:0005887;GO:0006898;GO:0030246;GO:0031668;GO:0042802;GO:0046872	asialoglycoprotein receptor activity;protein binding;extracellular region;plasma membrane;integral component of plasma membrane;receptor-mediated endocytosis;carbohydrate binding;cellular response to extracellular stimulus;identical protein binding;metal ion binding
18895	FHDC1	0.0070634	0.024228	0.812566	4	6.5478	2.15099	GO:0003779;GO:0005794;GO:0005874;GO:0005881;GO:0005929;GO:0008017;GO:0043149;GO:0060271;GO:0090161	actin binding;Golgi apparatus;microtubule;cytoplasmic microtubule;cilium;microtubule binding;stress fiber assembly;cilium assembly;Golgi ribbon formation
18896	FAM3C	0.0070335	0.02413	0.812566	4	6.6006	2.15283	GO:0005125;GO:0005515;GO:0005576;GO:0005615;GO:0005794;GO:0007165;GO:0008150;GO:0031089;GO:0045721;GO:0070062	cytokine activity;protein binding;extracellular region;extracellular space;Golgi apparatus;signal transduction;biological_process;platelet dense granule lumen;negative regulation of gluconeogenesis;extracellular exosome
18897	SPOCK3	0.0070087	0.024045	0.812566	4	6.4335	2.15436	GO:0005509;GO:0005539;GO:0005576;GO:0008191;GO:0010951;GO:0019800;GO:2000146	calcium ion binding;glycosaminoglycan binding;extracellular region;metalloendopeptidase inhibitor activity;negative regulation of endopeptidase activity;peptide cross-linking via chondroitin 4-sulfate glycosaminoglycan;negative regulation of cell motility
18898	GNPTAB	0.0070049	0.024032	0.812566	4	6.6472	2.1546	GO:0000139;GO:0003976;GO:0005509;GO:0005515;GO:0005794;GO:0007040;GO:0016021;GO:0016256;GO:0033299;GO:0046835	Golgi membrane;UDP-N-acetylglucosamine-lysosomal-enzyme N-acetylglucosaminephosphotransferase activity;calcium ion binding;protein binding;Golgi apparatus;lysosome organization;integral component of membrane;N-glycan processing to lysosome;secretion of lysosomal enzymes;carbohydrate phosphorylation
18899	PDE4B	0.0069733	0.023922	0.812566	4	4.8611	2.15656	GO:0000930;GO:0001780;GO:0004114;GO:0004115;GO:0005634;GO:0005813;GO:0005829;GO:0005891;GO:0006198;GO:0007165;GO:0008021;GO:0014069;GO:0030018;GO:0030552;GO:0030593;GO:0032729;GO:0032743;GO:0035690;GO:0043015;GO:0043197;GO:0044325;GO:0046872;GO:0048471;GO:0050852;GO:0050900;GO:0060076;GO:0071222;GO:0071872;GO:0086004;GO:0140199;GO:1901841;GO:1901898	gamma-tubulin complex;neutrophil homeostasis;3',5'-cyclic-nucleotide phosphodiesterase activity;3',5'-cyclic-AMP phosphodiesterase activity;nucleus;centrosome;cytosol;voltage-gated calcium channel complex;cAMP catabolic process;signal transduction;synaptic vesicle;postsynaptic density;Z disc;cAMP binding;neutrophil chemotaxis;positive regulation of interferon-gamma production;positive regulation …
18900	ADORA3	0.006967	0.023899	0.812566	4	5.0021	2.15695	GO:0001609;GO:0001973;GO:0005886;GO:0005887;GO:0006954;GO:0007165;GO:0007190;GO:0008016;GO:0008285;GO:0009611;GO:0030336;GO:0032088	G protein-coupled adenosine receptor activity;G protein-coupled adenosine receptor signaling pathway;plasma membrane;integral component of plasma membrane;inflammatory response;signal transduction;activation of adenylate cyclase activity;regulation of heart contraction;negative regulation of cell population proliferation;response to wounding;negative regulation of cell migration;negative regulati…
18901	KCNMA1	0.0068953	0.023666	0.812566	4	4.4776	2.16145	GO:0001666;GO:0003779;GO:0005249;GO:0005515;GO:0005886;GO:0005901;GO:0006813;GO:0006970;GO:0008076;GO:0015269;GO:0016021;GO:0016324;GO:0030007;GO:0034465;GO:0034765;GO:0042391;GO:0043065;GO:0045211;GO:0045794;GO:0046872;GO:0051592;GO:0060072;GO:0060073;GO:0060083;GO:0060087;GO:0071805	response to hypoxia;actin binding;voltage-gated potassium channel activity;protein binding;plasma membrane;caveola;potassium ion transport;response to osmotic stress;voltage-gated potassium channel complex;calcium-activated potassium channel activity;integral component of membrane;apical plasma membrane;cellular potassium ion homeostasis;response to carbon monoxide;regulation of ion transmembrane…
18902	ATP2C1	0.0068404	0.023469	0.812566	4	5.9152	2.16492	GO:0000139;GO:0005388;GO:0005524;GO:0005783;GO:0005794;GO:0005802;GO:0005886;GO:0006816;GO:0006828;GO:0006874;GO:0008544;GO:0015410;GO:0015662;GO:0016020;GO:0016021;GO:0016339;GO:0016887;GO:0030173;GO:0031532;GO:0032468;GO:0032472;GO:0032580;GO:0033106;GO:0034220;GO:0042998;GO:0043123;GO:0046872;GO:0070588;GO:0071421;GO:0098629;GO:0140613	Golgi membrane;P-type calcium transporter activity;ATP binding;endoplasmic reticulum;Golgi apparatus;trans-Golgi network;plasma membrane;calcium ion transport;manganese ion transport;cellular calcium ion homeostasis;epidermis development;ABC-type manganese transporter activity;P-type ion transporter activity;membrane;integral component of membrane;calcium-dependent cell-cell adhesion via plasma m…
18903	ASB1	0.006787	0.023299	0.812566	4	5.1059	2.16832	GO:0000151;GO:0001818;GO:0005515;GO:0005829;GO:0016567;GO:0030539;GO:0035556;GO:0061630	ubiquitin ligase complex;negative regulation of cytokine production;protein binding;cytosol;protein ubiquitination;male genitalia development;intracellular signal transduction;ubiquitin protein ligase activity
18904	LIPF	0.0067315	0.023109	0.812566	4	5.2652	2.17189	GO:0004806;GO:0005575;GO:0005576;GO:0005739;GO:0006108;GO:0006641;GO:0008289;GO:0016042;GO:0016615;GO:0043231	triglyceride lipase activity;cellular_component;extracellular region;mitochondrion;malate metabolic process;triglyceride metabolic process;lipid binding;lipid catabolic process;malate dehydrogenase activity;intracellular membrane-bounded organelle
18905	RAB3C	0.0067045	0.023012	0.812566	4	5.6305	2.17363	GO:0003924;GO:0005515;GO:0005525;GO:0005768;GO:0005829;GO:0005886;GO:0006904;GO:0008021;GO:0009306;GO:0017157;GO:0019882;GO:0030742;GO:0031489;GO:0031982;GO:0048471;GO:0072659;GO:0098993	GTPase activity;protein binding;GTP binding;endosome;cytosol;plasma membrane;vesicle docking involved in exocytosis;synaptic vesicle;protein secretion;regulation of exocytosis;antigen processing and presentation;GTP-dependent protein binding;myosin V binding;vesicle;perinuclear region of cytoplasm;protein localization to plasma membrane;anchored component of synaptic vesicle membrane
18906	AGPAT9	0.0066984	0.022998	0.812566	4	5.7879	2.17403		NA
18907	MID1IP1	0.0066422	0.022831	0.812369	4	6.7795	2.17769	GO:0005515;GO:0005634;GO:0005829;GO:0005874;GO:0006629;GO:0007026;GO:0008022;GO:0015630;GO:0042802;GO:0045723;GO:0046890;GO:0051258;GO:0051351	protein binding;nucleus;cytosol;microtubule;lipid metabolic process;negative regulation of microtubule depolymerization;protein C-terminus binding;microtubule cytoskeleton;identical protein binding;positive regulation of fatty acid biosynthetic process;regulation of lipid biosynthetic process;protein polymerization;positive regulation of ligase activity
18908	CRCT1	0.0066313	0.022792	0.812369	4	5.2075	2.1784	GO:0005515	protein binding
18909	IRF3	0.0066197	0.022757	0.812369	4	6.5623	2.17916	GO:0000122;GO:0000785;GO:0000978;GO:0000981;GO:0001227;GO:0001228;GO:0002376;GO:0003677;GO:0005515;GO:0005634;GO:0005654;GO:0005737;GO:0005739;GO:0005829;GO:0006357;GO:0006915;GO:0006974;GO:0019904;GO:0031663;GO:0032481;GO:0032727;GO:0032728;GO:0035666;GO:0039530;GO:0042802;GO:0042803;GO:0042981;GO:0043123;GO:0043565;GO:0045944;GO:0050727;GO:0051607;GO:0060337;GO:0060340;GO:0071360;GO:0071888;GO:…	negative regulation of transcription by RNA polymerase II;chromatin;RNA polymerase II cis-regulatory region sequence-specific DNA binding;DNA-binding transcription factor activity, RNA polymerase II-specific;DNA-binding transcription repressor activity, RNA polymerase II-specific;DNA-binding transcription activator activity, RNA polymerase II-specific;immune system process;DNA binding;protein bin…
18910	BCL2L14	0.0066179	0.022751	0.812369	4	5.1275	2.17928	GO:0005515;GO:0005829;GO:0006915;GO:0012505;GO:0016020;GO:0019901;GO:0043229;GO:2001236	protein binding;cytosol;apoptotic process;endomembrane system;membrane;protein kinase binding;intracellular organelle;regulation of extrinsic apoptotic signaling pathway
18911	CLDN17	0.0066009	0.022697	0.812369	4	4.2436	2.1804	GO:0005198;GO:0005254;GO:0005515;GO:0005886;GO:0005923;GO:0006821;GO:0007155;GO:0016338;GO:0034707;GO:0042802;GO:0070830	structural molecule activity;chloride channel activity;protein binding;plasma membrane;bicellular tight junction;chloride transport;cell adhesion;calcium-independent cell-cell adhesion via plasma membrane cell-adhesion molecules;chloride channel complex;identical protein binding;bicellular tight junction assembly
18912	SRI	0.0065973	0.022682	0.812369	4	6.4454	2.18063	GO:0001508;GO:0002020;GO:0005102;GO:0005246;GO:0005509;GO:0005515;GO:0005654;GO:0005737;GO:0005739;GO:0005789;GO:0005790;GO:0005829;GO:0006816;GO:0006880;GO:0006942;GO:0007165;GO:0007507;GO:0007517;GO:0008016;GO:0010459;GO:0010649;GO:0010880;GO:0016020;GO:0016529;GO:0030018;GO:0030315;GO:0033017;GO:0035774;GO:0042584;GO:0042994;GO:0043679;GO:0044325;GO:0044326;GO:0046982;GO:0051281;GO:0051924;GO:…	action potential;protease binding;signaling receptor binding;calcium channel regulator activity;calcium ion binding;protein binding;nucleoplasm;cytoplasm;mitochondrion;endoplasmic reticulum membrane;smooth endoplasmic reticulum;cytosol;calcium ion transport;intracellular sequestering of iron ion;regulation of striated muscle contraction;signal transduction;heart development;muscle organ developme…
18913	MLLT10	0.0065791	0.022622	0.812369	4	5.5974	2.18183	GO:0003677;GO:0003682;GO:0005515;GO:0005634;GO:0005654;GO:0005829;GO:0031491;GO:0032991;GO:0042393;GO:0045944;GO:0046872	DNA binding;chromatin binding;protein binding;nucleus;nucleoplasm;cytosol;nucleosome binding;protein-containing complex;histone binding;positive regulation of transcription by RNA polymerase II;metal ion binding
18914	ACTL7B	0.0065129	0.022403	0.812369	4	6.0861	2.18623	GO:0005200;GO:0005515;GO:0005634;GO:0005737;GO:0005869;GO:0007010;GO:0015629	structural constituent of cytoskeleton;protein binding;nucleus;cytoplasm;dynactin complex;cytoskeleton organization;actin cytoskeleton
18915	XCL2	0.0064668	0.022254	0.812369	4	5.5295	2.18931	GO:0002548;GO:0005515;GO:0005576;GO:0005615;GO:0006954;GO:0007165;GO:0007186;GO:0008009;GO:0008015;GO:0010820;GO:0030593;GO:0043547;GO:0048020;GO:0048247;GO:0070098;GO:0070374;GO:0071346;GO:0071347;GO:0071356	monocyte chemotaxis;protein binding;extracellular region;extracellular space;inflammatory response;signal transduction;G protein-coupled receptor signaling pathway;chemokine activity;blood circulation;positive regulation of T cell chemotaxis;neutrophil chemotaxis;positive regulation of GTPase activity;CCR chemokine receptor binding;lymphocyte chemotaxis;chemokine-mediated signaling pathway;positi…
18916	SYNJ1	0.0064353	0.022149	0.812369	4	5.6909	2.19143	GO:0003723;GO:0004438;GO:0004439;GO:0005829;GO:0005874;GO:0006661;GO:0006836;GO:0007420;GO:0007612;GO:0008022;GO:0012506;GO:0014015;GO:0016082;GO:0016191;GO:0017124;GO:0030117;GO:0030132;GO:0032526;GO:0034097;GO:0034595;GO:0034596;GO:0036092;GO:0043195;GO:0043647;GO:0043812;GO:0043813;GO:0044877;GO:0046488;GO:0046855;GO:0046856;GO:0048260;GO:0048471;GO:0048488;GO:0048489;GO:0052629;GO:0052658;GO:…	RNA binding;phosphatidylinositol-3-phosphatase activity;phosphatidylinositol-4,5-bisphosphate 5-phosphatase activity;cytosol;microtubule;phosphatidylinositol biosynthetic process;neurotransmitter transport;brain development;learning;protein C-terminus binding;vesicle membrane;positive regulation of gliogenesis;synaptic vesicle priming;synaptic vesicle uncoating;SH3 domain binding;membrane coat;cl…
18917	RBM12	0.0063008	0.02171	0.812369	4	5.284	2.2006	GO:0003723;GO:0005515;GO:0005654;GO:0043484;GO:1990904	RNA binding;protein binding;nucleoplasm;regulation of RNA splicing;ribonucleoprotein complex
18918	ACKR2	0.0062588	0.021569	0.812369	4	7.4752	2.20351	GO:0004950;GO:0005044;GO:0005515;GO:0005654;GO:0005769;GO:0005829;GO:0005884;GO:0005886;GO:0005887;GO:0006897;GO:0006935;GO:0006954;GO:0006955;GO:0007186;GO:0007204;GO:0007275;GO:0009897;GO:0016493;GO:0019722;GO:0019957;GO:0031965;GO:0043231;GO:0055037;GO:0060326;GO:0070098	chemokine receptor activity;scavenger receptor activity;protein binding;nucleoplasm;early endosome;cytosol;actin filament;plasma membrane;integral component of plasma membrane;endocytosis;chemotaxis;inflammatory response;immune response;G protein-coupled receptor signaling pathway;positive regulation of cytosolic calcium ion concentration;multicellular organism development;external side of plasma…
18919	ZCCHC5	0.006246	0.021531	0.812369	4	4.3304	2.2044		NA
18920	PSD4	0.0061122	0.021141	0.80898	4	4.0131	2.2138	GO:0005085;GO:0005543;GO:0016020;GO:0032012;GO:0032154;GO:0032587;GO:0050790	guanyl-nucleotide exchange factor activity;phospholipid binding;membrane;regulation of ARF protein signal transduction;cleavage furrow;ruffle membrane;regulation of catalytic activity
18921	RB1	0.0060586	0.020967	0.806333	4	7.1795	2.21763	GO:0000122;GO:0000785;GO:0000977;GO:0001894;GO:0003180;GO:0003714;GO:0005515;GO:0005634;GO:0005654;GO:0005667;GO:0005819;GO:0005829;GO:0006338;GO:0006355;GO:0006469;GO:0007265;GO:0007346;GO:0008134;GO:0010629;GO:0016514;GO:0016605;GO:0019900;GO:0030154;GO:0030308;GO:0031134;GO:0031175;GO:0031625;GO:0034088;GO:0034349;GO:0035189;GO:0035914;GO:0042551;GO:0042802;GO:0043353;GO:0043433;GO:0043550;GO:…	negative regulation of transcription by RNA polymerase II;chromatin;RNA polymerase II transcription regulatory region sequence-specific DNA binding;tissue homeostasis;aortic valve morphogenesis;transcription corepressor activity;protein binding;nucleus;nucleoplasm;transcription regulator complex;spindle;cytosol;chromatin remodeling;regulation of transcription, DNA-templated;negative regulation of…
18922	PPP1R9A	0.0060359	0.020896	0.805204	4	7.5137	2.21926	GO:0005515;GO:0005737;GO:0005829;GO:0007015;GO:0007568;GO:0008022;GO:0008157;GO:0010976;GO:0014069;GO:0015629;GO:0019722;GO:0019901;GO:0019904;GO:0030175;GO:0030425;GO:0030833;GO:0030864;GO:0031175;GO:0031594;GO:0042802;GO:0043025;GO:0044325;GO:0044326;GO:0045860;GO:0051015;GO:0051020;GO:0051489;GO:0051497;GO:0051823;GO:0051963;GO:0060079;GO:0060999;GO:0061001;GO:0097237;GO:0098871;GO:0098974;GO:…	protein binding;cytoplasm;cytosol;actin filament organization;aging;protein C-terminus binding;protein phosphatase 1 binding;positive regulation of neuron projection development;postsynaptic density;actin cytoskeleton;calcium-mediated signaling;protein kinase binding;protein domain specific binding;filopodium;dendrite;regulation of actin filament polymerization;cortical actin cytoskeleton;neuron …
18923	LRRC17	0.0059907	0.020743	0.805204	4	6.305	2.22252	GO:0001649;GO:0005615;GO:0031012;GO:0033687;GO:0045671;GO:0048539	osteoblast differentiation;extracellular space;extracellular matrix;osteoblast proliferation;negative regulation of osteoclast differentiation;bone marrow development
18924	SMPDL3A	0.005989	0.020737	0.805204	4	4.8098	2.22265	GO:0004767;GO:0005515;GO:0005615;GO:0006685;GO:0008081;GO:0008270;GO:0009143;GO:0070062	sphingomyelin phosphodiesterase activity;protein binding;extracellular space;sphingomyelin catabolic process;phosphoric diester hydrolase activity;zinc ion binding;nucleoside triphosphate catabolic process;extracellular exosome
18925	TRIM49D2	0.0059716	0.020679	0.805204	4	4.2416	2.22391	GO:0005737;GO:0008270;GO:0010468;GO:0016567;GO:0045087;GO:0061630	cytoplasm;zinc ion binding;regulation of gene expression;protein ubiquitination;innate immune response;ubiquitin protein ligase activity
18926	RPL22L1	0.0059424	0.020591	0.805204	4	6.6484	2.22604	GO:0002181;GO:0003723;GO:0003735;GO:0005515;GO:0005840	cytoplasmic translation;RNA binding;structural constituent of ribosome;protein binding;ribosome
18927	RAX	0.0058777	0.020373	0.805204	4	5.9305	2.23079	GO:0000785;GO:0000978;GO:0000981;GO:0001228;GO:0005634;GO:0006357;GO:0007389;GO:0007601;GO:0021854;GO:0043010;GO:0045944;GO:0060173;GO:1990837	chromatin;RNA polymerase II cis-regulatory region sequence-specific DNA binding;DNA-binding transcription factor activity, RNA polymerase II-specific;DNA-binding transcription activator activity, RNA polymerase II-specific;nucleus;regulation of transcription by RNA polymerase II;pattern specification process;visual perception;hypothalamus development;camera-type eye development;positive regulatio…
18928	KCNK18	0.0057401	0.019914	0.799619	4	6.6557	2.24108	GO:0005886;GO:0005887;GO:0006813;GO:0015269;GO:0015271;GO:0022841;GO:0030322;GO:0071467;GO:0071805;GO:0097623	plasma membrane;integral component of plasma membrane;potassium ion transport;calcium-activated potassium channel activity;outward rectifier potassium channel activity;potassium ion leak channel activity;stabilization of membrane potential;cellular response to pH;potassium ion transmembrane transport;potassium ion export across plasma membrane
18929	FKBP2	0.0057325	0.019888	0.799619	4	5.079	2.24166	GO:0000413;GO:0003755;GO:0005515;GO:0005528;GO:0005783;GO:0005789;GO:0061077	protein peptidyl-prolyl isomerization;peptidyl-prolyl cis-trans isomerase activity;protein binding;FK506 binding;endoplasmic reticulum;endoplasmic reticulum membrane;chaperone-mediated protein folding
18930	PLD3	0.0056846	0.01973	0.798872	4	7.0149	2.2453	GO:0000139;GO:0002376;GO:0004630;GO:0005515;GO:0005765;GO:0005789;GO:0006259;GO:0006954;GO:0014902;GO:0016021;GO:0031901;GO:0031902;GO:0043202;GO:0045145;GO:0070062;GO:0090305;GO:1900015	Golgi membrane;immune system process;phospholipase D activity;protein binding;lysosomal membrane;endoplasmic reticulum membrane;DNA metabolic process;inflammatory response;myotube differentiation;integral component of membrane;early endosome membrane;late endosome membrane;lysosomal lumen;single-stranded DNA 5'-3' exodeoxyribonuclease activity;extracellular exosome;nucleic acid phosphodiester bon…
18931	ORAI2	0.0056652	0.019647	0.797366	4	4.4407	2.24678	GO:0002115;GO:0005515;GO:0015279;GO:0016020;GO:0016021;GO:0070588	store-operated calcium entry;protein binding;store-operated calcium channel activity;membrane;integral component of membrane;calcium ion transmembrane transport
18932	FSTL5	0.0056544	0.019612	0.797366	4	5.1878	2.24761	GO:0005509;GO:0005515;GO:0005576;GO:0007275;GO:0030154	calcium ion binding;protein binding;extracellular region;multicellular organism development;cell differentiation
18933	C19orf68	0.0056081	0.019461	0.797366	4	4.3471	2.25118	GO:0005515	protein binding
18934	ZNF579	0.005544	0.019245	0.797366	4	4.8775	2.25618	GO:0003677;GO:0003723;GO:0005634;GO:0046872	DNA binding;RNA binding;nucleus;metal ion binding
18935	PDZD2	0.0055366	0.019225	0.797366	4	5.388	2.25676	GO:0005576;GO:0005634;GO:0005737;GO:0005783;GO:0005829;GO:0005886;GO:0005911;GO:0007155;GO:0034451;GO:0043231	extracellular region;nucleus;cytoplasm;endoplasmic reticulum;cytosol;plasma membrane;cell-cell junction;cell adhesion;centriolar satellite;intracellular membrane-bounded organelle
18936	ERGIC2	0.0055069	0.019136	0.797366	4	4.4671	2.25909	GO:0005515;GO:0005634;GO:0005730;GO:0005737;GO:0005783;GO:0005789;GO:0005794;GO:0006888;GO:0006890;GO:0016020;GO:0016021;GO:0030134;GO:0033116;GO:0043231	protein binding;nucleus;nucleolus;cytoplasm;endoplasmic reticulum;endoplasmic reticulum membrane;Golgi apparatus;endoplasmic reticulum to Golgi vesicle-mediated transport;retrograde vesicle-mediated transport, Golgi to endoplasmic reticulum;membrane;integral component of membrane;COPII-coated ER to Golgi transport vesicle;endoplasmic reticulum-Golgi intermediate compartment membrane;intracellular…
18937	SRMS	0.0053785	0.018699	0.795971	4	7.2159	2.26934	GO:0004713;GO:0004714;GO:0004715;GO:0005102;GO:0005515;GO:0005524;GO:0005737;GO:0005829;GO:0007169;GO:0009968;GO:0018108;GO:0030154;GO:0031234;GO:0038083;GO:0045087	protein tyrosine kinase activity;transmembrane receptor protein tyrosine kinase activity;non-membrane spanning protein tyrosine kinase activity;signaling receptor binding;protein binding;ATP binding;cytoplasm;cytosol;transmembrane receptor protein tyrosine kinase signaling pathway;negative regulation of signal transduction;peptidyl-tyrosine phosphorylation;cell differentiation;extrinsic component…
18938	MOCS2	0.0052984	0.018441	0.788879	4	4.6365	2.27586	GO:0005515;GO:0005654;GO:0005829;GO:0006777;GO:0016607;GO:0019008;GO:0030366;GO:0032324	protein binding;nucleoplasm;cytosol;Mo-molybdopterin cofactor biosynthetic process;nuclear speck;molybdopterin synthase complex;molybdopterin synthase activity;molybdopterin cofactor biosynthetic process
18939	SLC6A5	0.0052912	0.018419	0.788879	4	4.967	2.27645	GO:0001504;GO:0005768;GO:0005886;GO:0005887;GO:0007268;GO:0015375;GO:0016021;GO:0031045;GO:0035725;GO:0046872;GO:0060012;GO:0098690;GO:0099056;GO:1903804	neurotransmitter uptake;endosome;plasma membrane;integral component of plasma membrane;chemical synaptic transmission;glycine:sodium symporter activity;integral component of membrane;dense core granule;sodium ion transmembrane transport;metal ion binding;synaptic transmission, glycinergic;glycinergic synapse;integral component of presynaptic membrane;glycine import across plasma membrane
18940	CYS1	0.0052594	0.018308	0.788099	4	6.4056	2.27906	GO:0005515;GO:0005829;GO:0005856;GO:0005929;GO:0060170	protein binding;cytosol;cytoskeleton;cilium;ciliary membrane
18941	DNAJC24	0.0048074	0.016813	0.783793	4	7.2418	2.31809	GO:0001671;GO:0005737;GO:0005856;GO:0008198;GO:0008270;GO:0017183;GO:0032781;GO:0050790;GO:0061077	ATPase activator activity;cytoplasm;cytoskeleton;ferrous iron binding;zinc ion binding;peptidyl-diphthamide biosynthetic process from peptidyl-histidine;positive regulation of ATPase activity;regulation of catalytic activity;chaperone-mediated protein folding
18942	OR2J2	0.0051782	0.018046	0.788099	4	4.0272	2.28582	GO:0004930;GO:0004984;GO:0005886;GO:0007186;GO:0016021;GO:0050911	G protein-coupled receptor activity;olfactory receptor activity;plasma membrane;G protein-coupled receptor signaling pathway;integral component of membrane;detection of chemical stimulus involved in sensory perception of smell
18943	PDHB	0.0051118	0.017806	0.788099	4	6.2661	2.29143	GO:0004739;GO:0005515;GO:0005634;GO:0005654;GO:0005739;GO:0005759;GO:0005967;GO:0006006;GO:0006086;GO:0006099;GO:0034604;GO:0045254;GO:0061732	pyruvate dehydrogenase (acetyl-transferring) activity;protein binding;nucleus;nucleoplasm;mitochondrion;mitochondrial matrix;mitochondrial pyruvate dehydrogenase complex;glucose metabolic process;acetyl-CoA biosynthetic process from pyruvate;tricarboxylic acid cycle;pyruvate dehydrogenase (NAD+) activity;pyruvate dehydrogenase complex;mitochondrial acetyl-CoA biosynthetic process from pyruvate
18944	GDI2	0.0051048	0.017786	0.788099	4	6.1874	2.29202	GO:0003723;GO:0005093;GO:0005096;GO:0005515;GO:0005576;GO:0005737;GO:0005829;GO:0005925;GO:0007165;GO:0007264;GO:0015031;GO:0016020;GO:0016192;GO:0031267;GO:0031982;GO:0034774;GO:0035578;GO:0045202;GO:0050790;GO:0070062	RNA binding;Rab GDP-dissociation inhibitor activity;GTPase activator activity;protein binding;extracellular region;cytoplasm;cytosol;focal adhesion;signal transduction;small GTPase mediated signal transduction;protein transport;membrane;vesicle-mediated transport;small GTPase binding;vesicle;secretory granule lumen;azurophil granule lumen;synapse;regulation of catalytic activity;extracellular exo…
18945	RAD1	0.0049585	0.017304	0.7856	4	7.2067	2.30465	GO:0000077;GO:0003684;GO:0005515;GO:0005634;GO:0005654;GO:0005694;GO:0006281;GO:0006974;GO:0008408;GO:0008853;GO:0021762;GO:0030896;GO:0043231;GO:0051598;GO:0071479;GO:0090305	DNA damage checkpoint signaling;damaged DNA binding;protein binding;nucleus;nucleoplasm;chromosome;DNA repair;cellular response to DNA damage stimulus;3'-5' exonuclease activity;exodeoxyribonuclease III activity;substantia nigra development;checkpoint clamp complex;intracellular membrane-bounded organelle;meiotic recombination checkpoint signaling;cellular response to ionizing radiation;nucleic a…
18946	ZNF772	0.0049351	0.017221	0.783793	4	6.6432	2.3067	GO:0000978;GO:0000981;GO:0005515;GO:0005634;GO:0006357;GO:0046872	RNA polymerase II cis-regulatory region sequence-specific DNA binding;DNA-binding transcription factor activity, RNA polymerase II-specific;protein binding;nucleus;regulation of transcription by RNA polymerase II;metal ion binding
18947	MYLK3	0.0048962	0.017103	0.783793	4	6.8779	2.31014	GO:0002528;GO:0004683;GO:0004687;GO:0005524;GO:0005737;GO:0005829;GO:0006468;GO:0015629;GO:0045214;GO:0048769;GO:0055003;GO:0060298;GO:0071347	regulation of vascular permeability involved in acute inflammatory response;calmodulin-dependent protein kinase activity;myosin light chain kinase activity;ATP binding;cytoplasm;cytosol;protein phosphorylation;actin cytoskeleton;sarcomere organization;sarcomerogenesis;cardiac myofibril assembly;positive regulation of sarcomere organization;cellular response to interleukin-1
18948	YBX1	0.0048653	0.017002	0.783793	4	5.6859	2.31289	GO:0000122;GO:0001701;GO:0003676;GO:0003677;GO:0003682;GO:0003690;GO:0003697;GO:0003723;GO:0003729;GO:0005515;GO:0005576;GO:0005634;GO:0005654;GO:0005689;GO:0005737;GO:0005829;GO:0006355;GO:0006397;GO:0008380;GO:0008544;GO:0010468;GO:0010494;GO:0017148;GO:0031965;GO:0035198;GO:0043231;GO:0045944;GO:0048255;GO:0048598;GO:0050658;GO:0051020;GO:0051031;GO:0051154;GO:0051781;GO:0062153;GO:0070062;GO:…	negative regulation of transcription by RNA polymerase II;in utero embryonic development;nucleic acid binding;DNA binding;chromatin binding;double-stranded DNA binding;single-stranded DNA binding;RNA binding;mRNA binding;protein binding;extracellular region;nucleus;nucleoplasm;U12-type spliceosomal complex;cytoplasm;cytosol;regulation of transcription, DNA-templated;mRNA processing;RNA splicing;e…
18949	OR2T34	0.0048653	0.017002	0.783793	4	5.6398	2.31289	GO:0004930;GO:0004984;GO:0005886;GO:0007186;GO:0016021;GO:0050911	G protein-coupled receptor activity;olfactory receptor activity;plasma membrane;G protein-coupled receptor signaling pathway;integral component of membrane;detection of chemical stimulus involved in sensory perception of smell
18950	PGA3	0.0048461	0.016937	0.783793	4	4.8809	2.31461	GO:0004190;GO:0006508;GO:0007586;GO:0070062;GO:0097486	aspartic-type endopeptidase activity;proteolysis;digestion;extracellular exosome;multivesicular body lumen
18951	ARL13B	0.0048269	0.016874	0.783793	4	4.0762	2.31633	GO:0001947;GO:0003924;GO:0005515;GO:0005525;GO:0005829;GO:0005929;GO:0005930;GO:0007224;GO:0009953;GO:0010226;GO:0021532;GO:0021830;GO:0021943;GO:0031514;GO:0060170;GO:0060271;GO:0070986;GO:0097500;GO:0097730;GO:1905515	heart looping;GTPase activity;protein binding;GTP binding;cytosol;cilium;axoneme;smoothened signaling pathway;dorsal/ventral pattern formation;response to lithium ion;neural tube patterning;interneuron migration from the subpallium to the cortex;formation of radial glial scaffolds;motile cilium;ciliary membrane;cilium assembly;left/right axis specification;receptor localization to non-motile cili…
18952	OR10A5	0.0047601	0.016666	0.783793	4	6.6995	2.32238	GO:0004930;GO:0004984;GO:0005886;GO:0007186;GO:0007608;GO:0016021;GO:0050911	G protein-coupled receptor activity;olfactory receptor activity;plasma membrane;G protein-coupled receptor signaling pathway;sensory perception of smell;integral component of membrane;detection of chemical stimulus involved in sensory perception of smell
18953	MYBPC1	0.0047007	0.016461	0.782683	4	5.2316	2.32784	GO:0003779;GO:0005515;GO:0005829;GO:0006936;GO:0007155;GO:0008307;GO:0017022;GO:0030016;GO:0031432;GO:0032982	actin binding;protein binding;cytosol;muscle contraction;cell adhesion;structural constituent of muscle;myosin binding;myofibril;titin binding;myosin filament
18954	SORBS3	0.0046997	0.016456	0.782683	4	6.431	2.32793	GO:0000122;GO:0005200;GO:0005515;GO:0005634;GO:0005829;GO:0005856;GO:0005925;GO:0007015;GO:0007155;GO:0017166;GO:0031589;GO:0043410;GO:0051495;GO:0051496	negative regulation of transcription by RNA polymerase II;structural constituent of cytoskeleton;protein binding;nucleus;cytosol;cytoskeleton;focal adhesion;actin filament organization;cell adhesion;vinculin binding;cell-substrate adhesion;positive regulation of MAPK cascade;positive regulation of cytoskeleton organization;positive regulation of stress fiber assembly
18955	EFEMP2	0.0046567	0.01631	0.782683	4	6.3728	2.33192	GO:0001527;GO:0005201;GO:0005509;GO:0005515;GO:0005576;GO:0005604;GO:0008201;GO:0031012;GO:0035904;GO:0042803;GO:0048251;GO:0060414;GO:0062023;GO:0070062;GO:0071953;GO:0097084;GO:1903561;GO:1904026;GO:1904028;GO:1904706;GO:1904831;GO:1905609	microfibril;extracellular matrix structural constituent;calcium ion binding;protein binding;extracellular region;basement membrane;heparin binding;extracellular matrix;aorta development;protein homodimerization activity;elastic fiber assembly;aorta smooth muscle tissue morphogenesis;collagen-containing extracellular matrix;extracellular exosome;elastic fiber;vascular associated smooth muscle cell…
18956	SMIM15	0.0046158	0.016191	0.782466	4	7.4666	2.33575	GO:0016021	integral component of membrane
18957	PLA2G2E	0.0046019	0.016142	0.782466	4	7.0424	2.33706	GO:0004623;GO:0005509;GO:0005515;GO:0005543;GO:0005576;GO:0005737;GO:0006644;GO:0006954;GO:0016042;GO:0034374;GO:0046470;GO:0046471;GO:0047498;GO:0050482;GO:0102567;GO:0102568	phospholipase A2 activity;calcium ion binding;protein binding;phospholipid binding;extracellular region;cytoplasm;phospholipid metabolic process;inflammatory response;lipid catabolic process;low-density lipoprotein particle remodeling;phosphatidylcholine metabolic process;phosphatidylglycerol metabolic process;calcium-dependent phospholipase A2 activity;arachidonic acid secretion;phospholipase A2…
18958	OTUD7B	0.0045917	0.016104	0.782466	4	7.2139	2.33803	GO:0000122;GO:0001701;GO:0002250;GO:0002385;GO:0003677;GO:0004843;GO:0005515;GO:0005634;GO:0005737;GO:0005829;GO:0008234;GO:0008270;GO:0016579;GO:0032717;GO:0035871;GO:0043124;GO:0070530;GO:0070536;GO:0071108;GO:0071947;GO:1900181;GO:1990380	negative regulation of transcription by RNA polymerase II;in utero embryonic development;adaptive immune response;mucosal immune response;DNA binding;thiol-dependent deubiquitinase;protein binding;nucleus;cytoplasm;cytosol;cysteine-type peptidase activity;zinc ion binding;protein deubiquitination;negative regulation of interleukin-8 production;protein K11-linked deubiquitination;negative regulati…
18959	CYP21A2	0.0045669	0.016012	0.782466	4	5.8192	2.34038	GO:0004509;GO:0005496;GO:0005506;GO:0005789;GO:0006694;GO:0006704;GO:0006705;GO:0008202;GO:0008395;GO:0016125;GO:0020037;GO:0103069;GO:0106309	steroid 21-monooxygenase activity;steroid binding;iron ion binding;endoplasmic reticulum membrane;steroid biosynthetic process;glucocorticoid biosynthetic process;mineralocorticoid biosynthetic process;steroid metabolic process;steroid hydroxylase activity;sterol metabolic process;heme binding;17-hydroxyprogesterone 21-hydroxylase activity;progesterone 21-hydroxylase activity
18960	MRAP2	0.0045503	0.015952	0.782466	4	7.109	2.34196	GO:0005515;GO:0005783;GO:0005789;GO:0005886;GO:0006112;GO:0007631;GO:0016021;GO:0030545;GO:0031780;GO:0031781;GO:0031782;GO:0031783;GO:0042802;GO:0070996;GO:0072659;GO:0097009;GO:0106070;GO:0106071;GO:0106072;GO:1903077	protein binding;endoplasmic reticulum;endoplasmic reticulum membrane;plasma membrane;energy reserve metabolic process;feeding behavior;integral component of membrane;signaling receptor regulator activity;corticotropin hormone receptor binding;type 3 melanocortin receptor binding;type 4 melanocortin receptor binding;type 5 melanocortin receptor binding;identical protein binding;type 1 melanocortin…
18961	NKAIN4	0.0045439	0.015929	0.782466	4	5.3959	2.34257	GO:0002028;GO:0005515;GO:0005886;GO:0016021	regulation of sodium ion transport;protein binding;plasma membrane;integral component of membrane
18962	OR4N2	0.0045403	0.015919	0.782466	4	6.6789	2.34292	GO:0004930;GO:0004984;GO:0005886;GO:0007186;GO:0016021;GO:0050911	G protein-coupled receptor activity;olfactory receptor activity;plasma membrane;G protein-coupled receptor signaling pathway;integral component of membrane;detection of chemical stimulus involved in sensory perception of smell
18963	GFRA4	0.0045384	0.015914	0.782466	4	6.2089	2.3431	GO:0005615;GO:0005886;GO:0007399;GO:0009897;GO:0016167;GO:0030279;GO:0031225;GO:0035860;GO:0038023;GO:0043235	extracellular space;plasma membrane;nervous system development;external side of plasma membrane;glial cell-derived neurotrophic factor receptor activity;negative regulation of ossification;anchored component of membrane;glial cell-derived neurotrophic factor receptor signaling pathway;signaling receptor activity;receptor complex
18964	THRAP3	0.0045357	0.015903	0.782466	4	5.6372	2.34336	GO:0000381;GO:0000956;GO:0000978;GO:0003677;GO:0003712;GO:0003713;GO:0003723;GO:0005515;GO:0005524;GO:0005634;GO:0005654;GO:0006397;GO:0007623;GO:0008380;GO:0016592;GO:0016607;GO:0030374;GO:0042753;GO:0042809;GO:0045893;GO:0045944;GO:0046966;GO:0048026;GO:0048255;GO:0051219;GO:0070062	regulation of alternative mRNA splicing, via spliceosome;nuclear-transcribed mRNA catabolic process;RNA polymerase II cis-regulatory region sequence-specific DNA binding;DNA binding;transcription coregulator activity;transcription coactivator activity;RNA binding;protein binding;ATP binding;nucleus;nucleoplasm;mRNA processing;circadian rhythm;RNA splicing;mediator complex;nuclear speck;nuclear re…
18965	MCF2L2	0.0045348	0.0159	0.782466	4	6.2248	2.34344	GO:0005085;GO:0050790	guanyl-nucleotide exchange factor activity;regulation of catalytic activity
18966	ARHGEF10L	0.004501	0.015786	0.782466	4	5.358	2.34669	GO:0005085;GO:0005096;GO:0005829;GO:0030036;GO:0032933;GO:0050790;GO:0051056;GO:0051496	guanyl-nucleotide exchange factor activity;GTPase activator activity;cytosol;actin cytoskeleton organization;SREBP signaling pathway;regulation of catalytic activity;regulation of small GTPase mediated signal transduction;positive regulation of stress fiber assembly
18967	PLET1	0.004482	0.015709	0.782466	4	4.5611	2.34853	GO:0001953;GO:0005576;GO:0005886;GO:0009897;GO:0016324;GO:0030154;GO:0030335;GO:0031225;GO:0035313	negative regulation of cell-matrix adhesion;extracellular region;plasma membrane;external side of plasma membrane;apical plasma membrane;cell differentiation;positive regulation of cell migration;anchored component of membrane;wound healing, spreading of epidermal cells
18968	BAIAP2	0.0044188	0.015495	0.782466	4	4.9176	2.3547	GO:0001221;GO:0001726;GO:0005515;GO:0005654;GO:0005737;GO:0005791;GO:0005794;GO:0005829;GO:0005874;GO:0005886;GO:0005912;GO:0007009;GO:0007409;GO:0007420;GO:0008022;GO:0008093;GO:0008286;GO:0008360;GO:0009617;GO:0015629;GO:0016358;GO:0030027;GO:0030141;GO:0030165;GO:0030175;GO:0030838;GO:0032956;GO:0035418;GO:0042802;GO:0043025;GO:0043198;GO:0044306;GO:0048167;GO:0051017;GO:0051764;GO:0060076;GO:…	transcription coregulator binding;ruffle;protein binding;nucleoplasm;cytoplasm;rough endoplasmic reticulum;Golgi apparatus;cytosol;microtubule;plasma membrane;adherens junction;plasma membrane organization;axonogenesis;brain development;protein C-terminus binding;cytoskeletal anchor activity;insulin receptor signaling pathway;regulation of cell shape;response to bacterium;actin cytoskeleton;dendr…
18969	FCAMR	0.0043866	0.015396	0.782466	4	5.6177	2.35787	GO:0002250;GO:0004888;GO:0005886;GO:0016021	adaptive immune response;transmembrane signaling receptor activity;plasma membrane;integral component of membrane
18970	PTPRH	0.0043715	0.015352	0.782466	4	4.6862	2.35937	GO:0004725;GO:0005001;GO:0005515;GO:0005737;GO:0005887;GO:0006470;GO:0006915;GO:0016324;GO:0031528;GO:0045296;GO:1990264	protein tyrosine phosphatase activity;transmembrane receptor protein tyrosine phosphatase activity;protein binding;cytoplasm;integral component of plasma membrane;protein dephosphorylation;apoptotic process;apical plasma membrane;microvillus membrane;cadherin binding;peptidyl-tyrosine dephosphorylation involved in inactivation of protein kinase activity
18971	INPP5K	0.0043307	0.015215	0.782466	4	6.8089	2.36344	GO:0001701;GO:0001726;GO:0001933;GO:0004439;GO:0004445;GO:0005000;GO:0005515;GO:0005634;GO:0005737;GO:0005783;GO:0005802;GO:0005829;GO:0005886;GO:0005979;GO:0006469;GO:0006661;GO:0007186;GO:0010801;GO:0010829;GO:0016020;GO:0016311;GO:0016312;GO:0030036;GO:0032587;GO:0032869;GO:0032870;GO:0033137;GO:0034485;GO:0034594;GO:0034595;GO:0035305;GO:0035810;GO:0042577;GO:0042593;GO:0043005;GO:0043407;GO:…	in utero embryonic development;ruffle;negative regulation of protein phosphorylation;phosphatidylinositol-4,5-bisphosphate 5-phosphatase activity;inositol-polyphosphate 5-phosphatase activity;vasopressin receptor activity;protein binding;nucleus;cytoplasm;endoplasmic reticulum;trans-Golgi network;cytosol;plasma membrane;regulation of glycogen biosynthetic process;negative regulation of protein ki…
18972	GPR88	0.0043228	0.015187	0.782466	4	5.1324	2.36423	GO:0003774;GO:0005634;GO:0005737;GO:0005886;GO:0005887;GO:0005929;GO:0007186;GO:0007602;GO:0007626;GO:0008020;GO:0009584;GO:0019228;GO:0050885;GO:0061743;GO:0071482	cytoskeletal motor activity;nucleus;cytoplasm;plasma membrane;integral component of plasma membrane;cilium;G protein-coupled receptor signaling pathway;phototransduction;locomotory behavior;G protein-coupled photoreceptor activity;detection of visible light;neuronal action potential;neuromuscular process controlling balance;motor learning;cellular response to light stimulus
18973	LRRC42	0.004173	0.01471	0.782466	4	5.3163	2.37955		NA
18974	FAM53A	0.0041499	0.014634	0.782466	4	7.9349	2.38196	GO:0005634;GO:0006606	nucleus;protein import into nucleus
18975	KCNK7	0.0040549	0.014327	0.782466	4	6.3477	2.39202	GO:0005244;GO:0005267;GO:0005886;GO:0005887;GO:0006813;GO:0022841;GO:0030322;GO:0034765;GO:0071805	voltage-gated ion channel activity;potassium channel activity;plasma membrane;integral component of plasma membrane;potassium ion transport;potassium ion leak channel activity;stabilization of membrane potential;regulation of ion transmembrane transport;potassium ion transmembrane transport
18976	PRDM6	0.0040431	0.014291	0.782466	4	6.4987	2.39329	GO:0000122;GO:0005515;GO:0005634;GO:0010468;GO:0016571;GO:0022008;GO:0042054;GO:0042802;GO:0046872;GO:0051151	negative regulation of transcription by RNA polymerase II;protein binding;nucleus;regulation of gene expression;histone methylation;neurogenesis;histone methyltransferase activity;identical protein binding;metal ion binding;negative regulation of smooth muscle cell differentiation
18977	ARHGAP18	0.0040247	0.014236	0.782466	4	6.2493	2.39527	GO:0001726;GO:0005096;GO:0005737;GO:0005829;GO:0005881;GO:0005886;GO:0007264;GO:0008360;GO:0016607;GO:0030833;GO:0032956;GO:0045296;GO:0050790;GO:0051056;GO:2000145	ruffle;GTPase activator activity;cytoplasm;cytosol;cytoplasmic microtubule;plasma membrane;small GTPase mediated signal transduction;regulation of cell shape;nuclear speck;regulation of actin filament polymerization;regulation of actin cytoskeleton organization;cadherin binding;regulation of catalytic activity;regulation of small GTPase mediated signal transduction;regulation of cell motility
18978	SDC4	0.0039648	0.014029	0.782466	4	7.0896	2.40178	GO:0001657;GO:0001843;GO:0001968;GO:0005080;GO:0005515;GO:0005796;GO:0005886;GO:0005887;GO:0005925;GO:0009986;GO:0010762;GO:0016477;GO:0042060;GO:0042130;GO:0042802;GO:0043034;GO:0043202;GO:0045121;GO:0045860;GO:0051496;GO:0051894;GO:0060122;GO:0070053;GO:0070062;GO:1903543;GO:1903553	ureteric bud development;neural tube closure;fibronectin binding;protein kinase C binding;protein binding;Golgi lumen;plasma membrane;integral component of plasma membrane;focal adhesion;cell surface;regulation of fibroblast migration;cell migration;wound healing;negative regulation of T cell proliferation;identical protein binding;costamere;lysosomal lumen;membrane raft;positive regulation of pr…
18979	SLC25A21	0.0039607	0.01402	0.782466	4	4.9072	2.40223	GO:0005743;GO:0006554;GO:0015139;GO:0016021;GO:1990550	mitochondrial inner membrane;lysine catabolic process;alpha-ketoglutarate transmembrane transporter activity;integral component of membrane;mitochondrial alpha-ketoglutarate transmembrane transport
18980	DYNLT3	0.0039319	0.013926	0.782466	4	5.7362	2.4054	GO:0000776;GO:0005515;GO:0005634;GO:0005737;GO:0005868;GO:0007018;GO:0007049;GO:0007346;GO:0042802;GO:0045505;GO:0045931;GO:0051301;GO:0061673	kinetochore;protein binding;nucleus;cytoplasm;cytoplasmic dynein complex;microtubule-based movement;cell cycle;regulation of mitotic cell cycle;identical protein binding;dynein intermediate chain binding;positive regulation of mitotic cell cycle;cell division;mitotic spindle astral microtubule
18981	OR5M10	0.0039163	0.013864	0.782466	4	5.8638	2.40712	GO:0004930;GO:0004984;GO:0005549;GO:0005886;GO:0007186;GO:0007608;GO:0016021;GO:0050911	G protein-coupled receptor activity;olfactory receptor activity;odorant binding;plasma membrane;G protein-coupled receptor signaling pathway;sensory perception of smell;integral component of membrane;detection of chemical stimulus involved in sensory perception of smell
18982	KRTAP25-1	0.0038836	0.01375	0.782466	4	5.5711	2.41077	GO:0005829;GO:0005882	cytosol;intermediate filament
18983	AACS	0.0038145	0.013515	0.782466	4	5.4922	2.41856	GO:0001889;GO:0005515;GO:0005524;GO:0005829;GO:0006631;GO:0007584;GO:0014074;GO:0030729;GO:0032024;GO:0034201;GO:0042493;GO:0042594;GO:0045471;GO:0046951;GO:0047760;GO:0050872;GO:0060612;GO:0071333;GO:0071394;GO:0071397	liver development;protein binding;ATP binding;cytosol;fatty acid metabolic process;response to nutrient;response to purine-containing compound;acetoacetate-CoA ligase activity;positive regulation of insulin secretion;response to oleic acid;response to drug;response to starvation;response to ethanol;ketone body biosynthetic process;butyrate-CoA ligase activity;white fat cell differentiation;adipos…
18984	IL36B	0.0037526	0.013302	0.782466	4	5.5931	2.42567	GO:0002437;GO:0005125;GO:0005149;GO:0005576;GO:0005615;GO:0005737;GO:0006954;GO:0006955;GO:0010628;GO:0019221;GO:0045087;GO:0045582;GO:0071222	inflammatory response to antigenic stimulus;cytokine activity;interleukin-1 receptor binding;extracellular region;extracellular space;cytoplasm;inflammatory response;immune response;positive regulation of gene expression;cytokine-mediated signaling pathway;innate immune response;positive regulation of T cell differentiation;cellular response to lipopolysaccharide
18985	NRL	0.0036935	0.0131	0.782466	4	5.9601	2.43256	GO:0000785;GO:0000978;GO:0000981;GO:0001228;GO:0003677;GO:0005515;GO:0005634;GO:0005654;GO:0005737;GO:0005829;GO:0006357;GO:0007601;GO:0010628;GO:0043522;GO:0045944;GO:0046548;GO:0050896;GO:1990837;GO:1990841	chromatin;RNA polymerase II cis-regulatory region sequence-specific DNA binding;DNA-binding transcription factor activity, RNA polymerase II-specific;DNA-binding transcription activator activity, RNA polymerase II-specific;DNA binding;protein binding;nucleus;nucleoplasm;cytoplasm;cytosol;regulation of transcription by RNA polymerase II;visual perception;positive regulation of gene expression;leuc…
18986	GLUD1	0.003677	0.01304	0.782466	4	5.8085	2.43451	GO:0004352;GO:0004353;GO:0004354;GO:0005515;GO:0005524;GO:0005525;GO:0005737;GO:0005739;GO:0005759;GO:0005783;GO:0006537;GO:0006538;GO:0006541;GO:0021762;GO:0032024;GO:0042802;GO:0043531;GO:0070403;GO:0070728;GO:0072350	glutamate dehydrogenase (NAD+) activity;glutamate dehydrogenase [NAD(P)+] activity;glutamate dehydrogenase (NADP+) activity;protein binding;ATP binding;GTP binding;cytoplasm;mitochondrion;mitochondrial matrix;endoplasmic reticulum;glutamate biosynthetic process;glutamate catabolic process;glutamine metabolic process;substantia nigra development;positive regulation of insulin secretion;identical p…
18987	EFHB	0.0036536	0.012969	0.782466	4	6.1522	2.43728	GO:0005515;GO:0005737;GO:0006816;GO:0032091;GO:0061891;GO:0070884;GO:2001256	protein binding;cytoplasm;calcium ion transport;negative regulation of protein binding;calcium ion sensor activity;regulation of calcineurin-NFAT signaling cascade;regulation of store-operated calcium entry
18988	LDHD	0.00013081	0.00050896	0.322865	4	5.9612	3.88336	GO:0004458;GO:0005515;GO:0005739;GO:0005743;GO:0008720;GO:0050660;GO:0071949;GO:1903457	D-lactate dehydrogenase (cytochrome) activity;protein binding;mitochondrion;mitochondrial inner membrane;D-lactate dehydrogenase activity;flavin adenine dinucleotide binding;FAD binding;lactate catabolic process
18989	OR2G6	0.0036265	0.012882	0.782466	4	4.9528	2.44051	GO:0004930;GO:0004984;GO:0005515;GO:0005886;GO:0007186;GO:0016021;GO:0050911	G protein-coupled receptor activity;olfactory receptor activity;protein binding;plasma membrane;G protein-coupled receptor signaling pathway;integral component of membrane;detection of chemical stimulus involved in sensory perception of smell
18990	RANGRF	0.0015205	0.0055348	0.675652	4	7.9606	2.81801	GO:0002027;GO:0003254;GO:0005085;GO:0005634;GO:0005654;GO:0005737;GO:0005791;GO:0005829;GO:0005886;GO:0005901;GO:0006888;GO:0014704;GO:0017080;GO:0031267;GO:0032527;GO:0042391;GO:0044325;GO:0048471;GO:0050790;GO:0090226;GO:0098905;GO:0098909;GO:1900825;GO:1902305;GO:1903078;GO:2000010;GO:2000649	regulation of heart rate;regulation of membrane depolarization;guanyl-nucleotide exchange factor activity;nucleus;nucleoplasm;cytoplasm;rough endoplasmic reticulum;cytosol;plasma membrane;caveola;endoplasmic reticulum to Golgi vesicle-mediated transport;intercalated disc;sodium channel regulator activity;small GTPase binding;protein exit from endoplasmic reticulum;regulation of membrane potential…
18991	ST8SIA5	0.0035666	0.01267	0.78114	4	6.4658	2.44775	GO:0000139;GO:0003828;GO:0005515;GO:0005975;GO:0006486;GO:0006491;GO:0006688;GO:0008373;GO:0009311;GO:0016021;GO:0097503	Golgi membrane;alpha-N-acetylneuraminate alpha-2,8-sialyltransferase activity;protein binding;carbohydrate metabolic process;protein glycosylation;N-glycan processing;glycosphingolipid biosynthetic process;sialyltransferase activity;oligosaccharide metabolic process;integral component of membrane;sialylation
18992	CYP4A22	0.0035521	0.012628	0.78114	4	6.1935	2.44951	GO:0001822;GO:0002933;GO:0005506;GO:0005615;GO:0005789;GO:0008391;GO:0018685;GO:0019369;GO:0020037;GO:0043231;GO:0043651;GO:0046456;GO:0048252;GO:0052869;GO:0097267;GO:0102033;GO:0102116;GO:0103002	kidney development;lipid hydroxylation;iron ion binding;extracellular space;endoplasmic reticulum membrane;arachidonic acid monooxygenase activity;alkane 1-monooxygenase activity;arachidonic acid metabolic process;heme binding;intracellular membrane-bounded organelle;linoleic acid metabolic process;icosanoid biosynthetic process;lauric acid metabolic process;arachidonic acid omega-hydroxylase act…
18993	FAM71B	0.0034691	0.012356	0.776124	4	5.5474	2.45978	GO:0005634	nucleus
18994	DUOX2	0.0034564	0.012313	0.776124	4	6.2509	2.46138	GO:0004601;GO:0005509;GO:0005515;GO:0005783;GO:0005829;GO:0005886;GO:0006590;GO:0006952;GO:0006979;GO:0009615;GO:0009986;GO:0016174;GO:0016175;GO:0016324;GO:0019221;GO:0020037;GO:0030054;GO:0031252;GO:0042335;GO:0042446;GO:0042554;GO:0042744;GO:0043020;GO:0045177;GO:0050665;GO:0051591;GO:0070062;GO:0090303;GO:0098869;GO:0106293;GO:0106294;GO:2000147	peroxidase activity;calcium ion binding;protein binding;endoplasmic reticulum;cytosol;plasma membrane;thyroid hormone generation;defense response;response to oxidative stress;response to virus;cell surface;NAD(P)H oxidase H2O2-forming activity;superoxide-generating NAD(P)H oxidase activity;apical plasma membrane;cytokine-mediated signaling pathway;heme binding;cell junction;cell leading edge;cuti…
18995	CARNS1	0.0034526	0.012299	0.776124	4	5.5393	2.46185	GO:0005524;GO:0005575;GO:0005829;GO:0006548;GO:0035499;GO:0046872;GO:0047730;GO:0102102	ATP binding;cellular_component;cytosol;histidine catabolic process;carnosine biosynthetic process;metal ion binding;carnosine synthase activity;homocarnosine synthase activity
18996	SLC22A7	0.003434	0.012233	0.776124	4	4.8734	2.4642	GO:0005515;GO:0005886;GO:0005887;GO:0015301;GO:0015347;GO:0015711;GO:0016020;GO:0016323;GO:0098656	protein binding;plasma membrane;integral component of plasma membrane;anion:anion antiporter activity;sodium-independent organic anion transmembrane transporter activity;organic anion transport;membrane;basolateral plasma membrane;anion transmembrane transport
18997	ZNF260	0.0034318	0.012229	0.776124	4	5.9649	2.46448	GO:0000978;GO:0000981;GO:0005515;GO:0005634;GO:0005654;GO:0005829;GO:0006357;GO:0046872	RNA polymerase II cis-regulatory region sequence-specific DNA binding;DNA-binding transcription factor activity, RNA polymerase II-specific;protein binding;nucleus;nucleoplasm;cytosol;regulation of transcription by RNA polymerase II;metal ion binding
18998	OR7C2	0.0034037	0.012128	0.776124	4	6.6021	2.46805	GO:0004930;GO:0004984;GO:0005515;GO:0005886;GO:0007186;GO:0016021;GO:0050911	G protein-coupled receptor activity;olfactory receptor activity;protein binding;plasma membrane;G protein-coupled receptor signaling pathway;integral component of membrane;detection of chemical stimulus involved in sensory perception of smell
18999	ATP1A4	0.003324	0.011853	0.776124	4	5.669	2.47834	GO:0005391;GO:0005515;GO:0005524;GO:0005886;GO:0005887;GO:0005890;GO:0006811;GO:0006813;GO:0006814;GO:0006883;GO:0007166;GO:0007283;GO:0009566;GO:0010248;GO:0016887;GO:0019829;GO:0019900;GO:0030007;GO:0030317;GO:0030641;GO:0035725;GO:0036376;GO:0042391;GO:0045121;GO:0046872;GO:0071805;GO:0097225;GO:0097733;GO:0120200;GO:0150104;GO:1902600;GO:1990573	P-type sodium:potassium-exchanging transporter activity;protein binding;ATP binding;plasma membrane;integral component of plasma membrane;sodium:potassium-exchanging ATPase complex;ion transport;potassium ion transport;sodium ion transport;cellular sodium ion homeostasis;cell surface receptor signaling pathway;spermatogenesis;fertilization;establishment or maintenance of transmembrane electrochem…
19000	PRSS54	0.0033197	0.011837	0.776124	4	5.6971	2.4789	GO:0004252;GO:0005615;GO:0006508	serine-type endopeptidase activity;extracellular space;proteolysis
19001	INTS12	0.0033016	0.011774	0.776124	4	5.7901	2.48128	GO:0005515;GO:0005634;GO:0005654;GO:0016180;GO:0032039;GO:0034472;GO:0046872	protein binding;nucleus;nucleoplasm;snRNA processing;integrator complex;snRNA 3'-end processing;metal ion binding
19002	XPNPEP2	0.003284	0.011706	0.776124	4	5.0593	2.4836	GO:0004177;GO:0005576;GO:0005886;GO:0006508;GO:0016020;GO:0031225;GO:0046872;GO:0070006;GO:0070062	aminopeptidase activity;extracellular region;plasma membrane;proteolysis;membrane;anchored component of membrane;metal ion binding;metalloaminopeptidase activity;extracellular exosome
19003	UCP2	0.0032323	0.011527	0.775746	4	5.3407	2.49049	GO:0000303;GO:0001666;GO:0005515;GO:0005739;GO:0005743;GO:0007565;GO:0007568;GO:0009409;GO:0010942;GO:0016021;GO:0017077;GO:0032869;GO:0034198;GO:0043066;GO:0051881;GO:0061179;GO:0070542;GO:0071333;GO:0097421;GO:0120162;GO:1902600;GO:1990542;GO:1990845	response to superoxide;response to hypoxia;protein binding;mitochondrion;mitochondrial inner membrane;female pregnancy;aging;response to cold;positive regulation of cell death;integral component of membrane;oxidative phosphorylation uncoupler activity;cellular response to insulin stimulus;cellular response to amino acid starvation;negative regulation of apoptotic process;regulation of mitochondri…
19004	CCZ1B	0.0031808	0.011343	0.770258	4	7.2885	2.49746	GO:0005765;GO:0016192;GO:0035658;GO:0043231	lysosomal membrane;vesicle-mediated transport;Mon1-Ccz1 complex;intracellular membrane-bounded organelle
19005	ST7L	0.0030599	0.010913	0.755758	4	5.8321	2.51429	GO:0016021;GO:0030308	integral component of membrane;negative regulation of cell growth
19006	SLC9A7	0.0030579	0.010907	0.755758	4	6.7409	2.51458	GO:0000139;GO:0005515;GO:0005802;GO:0005886;GO:0006811;GO:0006885;GO:0015385;GO:0015386;GO:0016021;GO:0043231;GO:0051453;GO:0055037;GO:0055038;GO:0071805;GO:0098656;GO:0098719;GO:1902600;GO:1905526	Golgi membrane;protein binding;trans-Golgi network;plasma membrane;ion transport;regulation of pH;sodium:proton antiporter activity;potassium:proton antiporter activity;integral component of membrane;intracellular membrane-bounded organelle;regulation of intracellular pH;recycling endosome;recycling endosome membrane;potassium ion transmembrane transport;anion transmembrane transport;sodium ion i…
19007	FCRL5	0.0030477	0.010869	0.755758	4	5.3496	2.51603	GO:0004888;GO:0005515;GO:0005887;GO:0007166;GO:0009986;GO:0043235	transmembrane signaling receptor activity;protein binding;integral component of plasma membrane;cell surface receptor signaling pathway;cell surface;receptor complex
19008	LPCAT1	0.0030294	0.010804	0.755758	4	5.6929	2.51864	GO:0000139;GO:0003841;GO:0005509;GO:0005783;GO:0005789;GO:0005794;GO:0005811;GO:0005886;GO:0006654;GO:0008654;GO:0016020;GO:0016021;GO:0035577;GO:0036148;GO:0036151;GO:0043129;GO:0045732;GO:0047144;GO:0047159;GO:0047184;GO:0047191;GO:0047192;GO:0050200;GO:0060041;GO:2001246	Golgi membrane;1-acylglycerol-3-phosphate O-acyltransferase activity;calcium ion binding;endoplasmic reticulum;endoplasmic reticulum membrane;Golgi apparatus;lipid droplet;plasma membrane;phosphatidic acid biosynthetic process;phospholipid biosynthetic process;membrane;integral component of membrane;azurophil granule membrane;phosphatidylglycerol acyl-chain remodeling;phosphatidylcholine acyl-cha…
19009	DAG1	0.002963	0.010575	0.755758	4	6.066	2.52827	GO:0001618;GO:0001954;GO:0002009;GO:0002011;GO:0002162;GO:0003779;GO:0005509;GO:0005515;GO:0005576;GO:0005604;GO:0005615;GO:0005654;GO:0005737;GO:0005788;GO:0005796;GO:0005829;GO:0005856;GO:0005886;GO:0005912;GO:0005925;GO:0006509;GO:0007411;GO:0007568;GO:0008307;GO:0009897;GO:0010470;GO:0010717;GO:0014894;GO:0015631;GO:0016010;GO:0016011;GO:0016021;GO:0016203;GO:0016323;GO:0016340;GO:0016476;GO:…	virus receptor activity;positive regulation of cell-matrix adhesion;morphogenesis of an epithelium;morphogenesis of an epithelial sheet;dystroglycan binding;actin binding;calcium ion binding;protein binding;extracellular region;basement membrane;extracellular space;nucleoplasm;cytoplasm;endoplasmic reticulum lumen;Golgi lumen;cytosol;cytoskeleton;plasma membrane;adherens junction;focal adhesion;m…
19010	SPIN3	0.0028698	0.010257	0.752343	4	5.5654	2.54215	GO:0005515;GO:0005654;GO:0005829;GO:0006355;GO:0007276;GO:0035064	protein binding;nucleoplasm;cytosol;regulation of transcription, DNA-templated;gamete generation;methylated histone binding
19011	CD69	0.0027896	0.0099499	0.745778	4	5.8007	2.55446	GO:0004888;GO:0005509;GO:0005515;GO:0005887;GO:0009897;GO:0030246;GO:0032991;GO:0042802	transmembrane signaling receptor activity;calcium ion binding;protein binding;integral component of plasma membrane;external side of plasma membrane;carbohydrate binding;protein-containing complex;identical protein binding
19012	CCDC169-SOHLH2	0.0027017	0.0096443	0.736045	4	5.555	2.56836		NA
19013	TBC1D15	0.0026536	0.0094827	0.736045	4	5.0276	2.57616	GO:0005096;GO:0005515;GO:0005576;GO:0005737;GO:0006886;GO:0043087;GO:0090630;GO:1902017	GTPase activator activity;protein binding;extracellular region;cytoplasm;intracellular protein transport;regulation of GTPase activity;activation of GTPase activity;regulation of cilium assembly
19014	BTBD19	0.0026332	0.0094107	0.736045	4	6.2978	2.57952		NA
19015	GPR107	0.00020057	0.00077833	0.342372	4	9.8897	3.69773	GO:0005654;GO:0005769;GO:0005794;GO:0005886;GO:0006810;GO:0016020;GO:0016021;GO:0030136;GO:0032050;GO:0072583	nucleoplasm;early endosome;Golgi apparatus;plasma membrane;transport;membrane;integral component of membrane;clathrin-coated vesicle;clathrin heavy chain binding;clathrin-dependent endocytosis
19016	UGP2	0.0025822	0.0092428	0.731385	4	5.7958	2.58801	GO:0003983;GO:0005515;GO:0005536;GO:0005634;GO:0005737;GO:0005829;GO:0005977;GO:0005978;GO:0006011;GO:0007420;GO:0019255;GO:0032557;GO:0042802;GO:0046872;GO:0070062	UTP:glucose-1-phosphate uridylyltransferase activity;protein binding;glucose binding;nucleus;cytoplasm;cytosol;glycogen metabolic process;glycogen biosynthetic process;UDP-glucose metabolic process;brain development;glucose 1-phosphate metabolic process;pyrimidine ribonucleotide binding;identical protein binding;metal ion binding;extracellular exosome
19017	ACOT9	0.0025292	0.0090698	0.731385	4	5.2644	2.59702	GO:0003986;GO:0005739;GO:0005759;GO:0006637;GO:0016290;GO:0047617;GO:0052689	acetyl-CoA hydrolase activity;mitochondrion;mitochondrial matrix;acyl-CoA metabolic process;palmitoyl-CoA hydrolase activity;acyl-CoA hydrolase activity;carboxylic ester hydrolase activity
19018	PRM2	0.0025275	0.0090646	0.731385	4	4.8235	2.59731	GO:0000786;GO:0003677;GO:0005515;GO:0005634;GO:0005654;GO:0006323;GO:0006997;GO:0007283;GO:0007286;GO:0008270;GO:0030261;GO:0046870	nucleosome;DNA binding;protein binding;nucleus;nucleoplasm;DNA packaging;nucleus organization;spermatogenesis;spermatid development;zinc ion binding;chromosome condensation;cadmium ion binding
19019	IFITM10	0.0024713	0.0088844	0.731385	4	6.7391	2.60707	GO:0005886;GO:0016021	plasma membrane;integral component of membrane
19020	IGSF9	0.0024644	0.0088668	0.731385	4	7.1666	2.60829	GO:0005886;GO:0007156;GO:0007411;GO:0016021;GO:0016358;GO:0030424;GO:0030425;GO:0050807;GO:0060077;GO:0070593;GO:0098632	plasma membrane;homophilic cell adhesion via plasma membrane adhesion molecules;axon guidance;integral component of membrane;dendrite development;axon;dendrite;regulation of synapse organization;inhibitory synapse;dendrite self-avoidance;cell-cell adhesion mediator activity
19021	ATP6V1C1	0.002458	0.0088507	0.731385	4	7.1762	2.60942	GO:0000221;GO:0005215;GO:0005515;GO:0005765;GO:0005829;GO:0005886;GO:0016241;GO:0016469;GO:0031410;GO:0045177;GO:0046961;GO:0070062;GO:1902600	vacuolar proton-transporting V-type ATPase, V1 domain;transporter activity;protein binding;lysosomal membrane;cytosol;plasma membrane;regulation of macroautophagy;proton-transporting two-sector ATPase complex;cytoplasmic vesicle;apical part of cell;proton-transporting ATPase activity, rotational mechanism;extracellular exosome;proton transmembrane transport
19022	NOV	0.002427	0.0087357	0.731385	4	5.8586	2.61493		NA
19023	OSBP2	0.0024127	0.0086834	0.731385	4	5.64	2.6175	GO:0005515;GO:0005829;GO:0005886;GO:0007286;GO:0015248;GO:0015485;GO:0015918;GO:0016020;GO:0032934;GO:0043231;GO:0097038;GO:0097440	protein binding;cytosol;plasma membrane;spermatid development;sterol transporter activity;cholesterol binding;sterol transport;membrane;sterol binding;intracellular membrane-bounded organelle;perinuclear endoplasmic reticulum;apical dendrite
19024	C6orf1	0.0023445	0.008443	0.730187	4	5.4279	2.62995		NA
19025	CARD8	0.0023074	0.0083026	0.727385	4	6.7735	2.63688	GO:0005515;GO:0005634;GO:0005654;GO:0005737;GO:0005829;GO:0006919;GO:0006954;GO:0008233;GO:0008656;GO:0010804;GO:0012501;GO:0031665;GO:0032088;GO:0032089;GO:0032691;GO:0032731;GO:0032991;GO:0038187;GO:0042803;GO:0042981;GO:0043122;GO:0043124;GO:0043280;GO:0050700;GO:0051607;GO:0061702;GO:0072559;GO:0097264;GO:0097340;GO:0140374;GO:0140608;GO:1900226	protein binding;nucleus;nucleoplasm;cytoplasm;cytosol;activation of cysteine-type endopeptidase activity involved in apoptotic process;inflammatory response;peptidase activity;cysteine-type endopeptidase activator activity involved in apoptotic process;negative regulation of tumor necrosis factor-mediated signaling pathway;programmed cell death;negative regulation of lipopolysaccharide-mediated s…
19026	CAMLG	1.2288e-05	5.1025e-05	0.057368	4	10.241	4.91052	GO:0001782;GO:0005515;GO:0005737;GO:0005783;GO:0006952;GO:0007165;GO:0016020;GO:0016192;GO:0030176;GO:0031397;GO:0031625;GO:0032435;GO:0043529;GO:0050821;GO:0050839;GO:0071816	B cell homeostasis;protein binding;cytoplasm;endoplasmic reticulum;defense response;signal transduction;membrane;vesicle-mediated transport;integral component of endoplasmic reticulum membrane;negative regulation of protein ubiquitination;ubiquitin protein ligase binding;negative regulation of proteasomal ubiquitin-dependent protein catabolic process;GET complex;protein stabilization;cell adhesio…
19027	KRTAP13-4	0.002249	0.008097	0.727385	4	5.9791	2.64801	GO:0005515;GO:0005829;GO:0005882	protein binding;cytosol;intermediate filament
19028	STAU1	0.0022425	0.0080716	0.727385	4	7.3069	2.64927	GO:0003723;GO:0003725;GO:0005515;GO:0005737;GO:0005783;GO:0005791;GO:0005829;GO:0005875;GO:0005886;GO:0008157;GO:0010494;GO:0016020;GO:0030425;GO:0034599;GO:0036464;GO:0043025;GO:0044297;GO:0045070;GO:0046726;GO:0070062;GO:0098978;GO:0099010;GO:1900273	RNA binding;double-stranded RNA binding;protein binding;cytoplasm;endoplasmic reticulum;rough endoplasmic reticulum;cytosol;microtubule associated complex;plasma membrane;protein phosphatase 1 binding;cytoplasmic stress granule;membrane;dendrite;cellular response to oxidative stress;cytoplasmic ribonucleoprotein granule;neuronal cell body;cell body;positive regulation of viral genome replication;…
19029	FLRT2	0.0022258	0.0080162	0.727385	4	5.7747	2.65251	GO:0003007;GO:0005104;GO:0005615;GO:0005789;GO:0005886;GO:0005887;GO:0005911;GO:0005925;GO:0007411;GO:0008150;GO:0008543;GO:0030674;GO:0031012;GO:0043005;GO:0045202;GO:0045499;GO:0050919;GO:0051965;GO:0061343;GO:0070062;GO:0071711;GO:2001222	heart morphogenesis;fibroblast growth factor receptor binding;extracellular space;endoplasmic reticulum membrane;plasma membrane;integral component of plasma membrane;cell-cell junction;focal adhesion;axon guidance;biological_process;fibroblast growth factor receptor signaling pathway;protein-macromolecule adaptor activity;extracellular matrix;neuron projection;synapse;chemorepellent activity;neg…
19030	CYP46A1	0.0022253	0.0080131	0.727385	4	7.5319	2.65261	GO:0005506;GO:0005783;GO:0005789;GO:0006699;GO:0006707;GO:0006805;GO:0007399;GO:0008395;GO:0016021;GO:0016125;GO:0020037;GO:0030425;GO:0033781;GO:0042448;GO:0062184;GO:0098793;GO:0098794;GO:1900271;GO:1903044	iron ion binding;endoplasmic reticulum;endoplasmic reticulum membrane;bile acid biosynthetic process;cholesterol catabolic process;xenobiotic metabolic process;nervous system development;steroid hydroxylase activity;integral component of membrane;sterol metabolic process;heme binding;dendrite;cholesterol 24-hydroxylase activity;progesterone metabolic process;testosterone 16-beta-hydroxylase activ…
19031	NANOS1	0.0022007	0.0079234	0.727385	4	6.5808	2.65744	GO:0001558;GO:0001894;GO:0003729;GO:0005515;GO:0005737;GO:0008270;GO:0010608;GO:0010631;GO:0016477;GO:0017148;GO:0030371;GO:0048471;GO:0048477;GO:0098749;GO:1900153	regulation of cell growth;tissue homeostasis;mRNA binding;protein binding;cytoplasm;zinc ion binding;posttranscriptional regulation of gene expression;epithelial cell migration;cell migration;negative regulation of translation;translation repressor activity;perinuclear region of cytoplasm;oogenesis;cerebellar neuron development;positive regulation of nuclear-transcribed mRNA catabolic process, de…
19032	GLRX	0.0021827	0.0078633	0.727385	4	6.358	2.66101	GO:0004362;GO:0005515;GO:0005634;GO:0005829;GO:0015038;GO:0015949;GO:0045838;GO:0047485;GO:0070062;GO:0080058;GO:0097573;GO:0098869;GO:2000651	glutathione-disulfide reductase (NADPH) activity;protein binding;nucleus;cytosol;glutathione disulfide oxidoreductase activity;nucleobase-containing small molecule interconversion;positive regulation of membrane potential;protein N-terminus binding;extracellular exosome;protein deglutathionylation;glutathione oxidoreductase activity;cellular oxidant detoxification;positive regulation of sodium io…
19033	NCOR1	0.0015629	0.0056711	0.675652	4	8.3187	2.80607	GO:0000118;GO:0000122;GO:0000785;GO:0000976;GO:0003714;GO:0005515;GO:0005634;GO:0005654;GO:0005829;GO:0006325;GO:0006357;GO:0016020;GO:0016922;GO:0017053;GO:0042826;GO:0045475;GO:0045820;GO:0045892;GO:0045922;GO:0046329;GO:0046966;GO:0051225;GO:0060766;GO:0061629;GO:0072686;GO:1903799	histone deacetylase complex;negative regulation of transcription by RNA polymerase II;chromatin;transcription cis-regulatory region binding;transcription corepressor activity;protein binding;nucleus;nucleoplasm;cytosol;chromatin organization;regulation of transcription by RNA polymerase II;membrane;nuclear receptor binding;transcription repressor complex;histone deacetylase binding;locomotor rhyt…
19034	CHCHD10	0.002168	0.0078131	0.727385	4	6.6047	2.66394	GO:0003674;GO:0005515;GO:0005634;GO:0005739;GO:0005758;GO:0006119;GO:0007005;GO:0030322;GO:0031930;GO:0051457;GO:0061617;GO:0065003;GO:0090144;GO:0099558;GO:1901030;GO:1903109;GO:1903852	molecular_function;protein binding;nucleus;mitochondrion;mitochondrial intermembrane space;oxidative phosphorylation;mitochondrion organization;stabilization of membrane potential;mitochondria-nucleus signaling pathway;maintenance of protein location in nucleus;MICOS complex;protein-containing complex assembly;mitochondrial nucleoid organization;maintenance of synapse structure;positive regulatio…
19035	MYOF	0.0021413	0.0077281	0.727385	4	6.7021	2.66932	GO:0001778;GO:0005515;GO:0005543;GO:0005635;GO:0005886;GO:0005901;GO:0006936;GO:0007009;GO:0007520;GO:0008015;GO:0016021;GO:0030659;GO:0031410;GO:0031965;GO:0033292;GO:0043231;GO:0046872;GO:0061025;GO:0070062	plasma membrane repair;protein binding;phospholipid binding;nuclear envelope;plasma membrane;caveola;muscle contraction;plasma membrane organization;myoblast fusion;blood circulation;integral component of membrane;cytoplasmic vesicle membrane;cytoplasmic vesicle;nuclear membrane;T-tubule organization;intracellular membrane-bounded organelle;metal ion binding;membrane fusion;extracellular exosome
19036	C3orf70	0.0021304	0.0076895	0.727385	4	6.2191	2.67154	GO:0007399;GO:0048512	nervous system development;circadian behavior
19037	TSSC1	0.0020657	0.0074681	0.727385	4	8.1336	2.68493		NA
19038	RNF214	0.0019755	0.0071397	0.727385	4	6.4529	2.70432	GO:0004842;GO:0016567;GO:0046872	ubiquitin-protein transferase activity;protein ubiquitination;metal ion binding
19039	HSPB11	0.0019686	0.0071184	0.727385	4	6.7197	2.70584	GO:0001501;GO:0001822;GO:0005515;GO:0005813;GO:0005929;GO:0007224;GO:0007283;GO:0007507;GO:0015031;GO:0030154;GO:0030324;GO:0030992;GO:0042073;GO:0046872;GO:0060271;GO:0070986;GO:0097542	skeletal system development;kidney development;protein binding;centrosome;cilium;smoothened signaling pathway;spermatogenesis;heart development;protein transport;cell differentiation;lung development;intraciliary transport particle B;intraciliary transport;metal ion binding;cilium assembly;left/right axis specification;ciliary tip
19040	MYOD1	0.0019399	0.0070195	0.727385	4	5.4112	2.71222	GO:0000381;GO:0000785;GO:0000791;GO:0000977;GO:0000978;GO:0000981;GO:0001228;GO:0003682;GO:0005515;GO:0005634;GO:0005654;GO:0005667;GO:0006357;GO:0006468;GO:0007517;GO:0007518;GO:0007519;GO:0007520;GO:0009267;GO:0014904;GO:0014908;GO:0016922;GO:0030016;GO:0031490;GO:0031625;GO:0035562;GO:0035914;GO:0042693;GO:0042803;GO:0043415;GO:0043484;GO:0043503;GO:0043966;GO:0043967;GO:0045663;GO:0045944;GO:…	regulation of alternative mRNA splicing, via spliceosome;chromatin;euchromatin;RNA polymerase II transcription regulatory region sequence-specific DNA binding;RNA polymerase II cis-regulatory region sequence-specific DNA binding;DNA-binding transcription factor activity, RNA polymerase II-specific;DNA-binding transcription activator activity, RNA polymerase II-specific;chromatin binding;protein b…
19041	RBP5	0.0019048	0.0068962	0.727385	4	5.3142	2.72015	GO:0005501;GO:0005515;GO:0005737;GO:0016918;GO:0019841;GO:0070062	retinoid binding;protein binding;cytoplasm;retinal binding;retinol binding;extracellular exosome
19042	PGAP2	0.0018858	0.0068221	0.727385	4	7.0727	2.7245	GO:0000139;GO:0005515;GO:0005789;GO:0006506;GO:0016021	Golgi membrane;protein binding;endoplasmic reticulum membrane;GPI anchor biosynthetic process;integral component of membrane
19043	TMEM165	0.00030322	0.0011508	0.431275	4	9.4008	3.51824	GO:0005384;GO:0005765;GO:0005794;GO:0006487;GO:0006874;GO:0010008;GO:0015085;GO:0016021;GO:0031901;GO:0031902;GO:0032468;GO:0032472;GO:0032588;GO:0035751;GO:0043231;GO:0046873;GO:0070588;GO:0071421	manganese ion transmembrane transporter activity;lysosomal membrane;Golgi apparatus;protein N-linked glycosylation;cellular calcium ion homeostasis;endosome membrane;calcium ion transmembrane transporter activity;integral component of membrane;early endosome membrane;late endosome membrane;Golgi calcium ion homeostasis;Golgi calcium ion transport;trans-Golgi network membrane;regulation of lysosom…
19044	SIGLEC11	0.0017639	0.0064113	0.71244	4	7.0372	2.75353	GO:0005886;GO:0007155;GO:0016021;GO:0019902;GO:0030246;GO:0033691	plasma membrane;cell adhesion;integral component of membrane;phosphatase binding;carbohydrate binding;sialic acid binding
19045	TDRD9	0.0015993	0.0057975	0.675652	4	6.2584	2.79607	GO:0003723;GO:0003724;GO:0005524;GO:0005622;GO:0005634;GO:0005737;GO:0007140;GO:0007141;GO:0007283;GO:0009566;GO:0010529;GO:0016887;GO:0030154;GO:0031047;GO:0034587;GO:0043046;GO:0071547	RNA binding;RNA helicase activity;ATP binding;intracellular anatomical structure;nucleus;cytoplasm;male meiotic nuclear division;male meiosis I;spermatogenesis;fertilization;negative regulation of transposition;ATP hydrolysis activity;cell differentiation;gene silencing by RNA;piRNA metabolic process;DNA methylation involved in gamete generation;piP-body
19046	TCTE1	0.0015785	0.0057296	0.675652	4	7.2042	2.80176	GO:0005737;GO:0005856;GO:0030317;GO:0036126	cytoplasm;cytoskeleton;flagellated sperm motility;sperm flagellum
19047	GNA11	0.0015558	0.0056493	0.675652	4	5.9228	2.80805	GO:0001501;GO:0001508;GO:0001664;GO:0001750;GO:0003924;GO:0005515;GO:0005525;GO:0005737;GO:0005765;GO:0005834;GO:0005886;GO:0007165;GO:0007188;GO:0007213;GO:0007507;GO:0007603;GO:0009649;GO:0031683;GO:0045202;GO:0045634;GO:0046872;GO:0048066;GO:0060158;GO:0070062;GO:0071467	skeletal system development;action potential;G protein-coupled receptor binding;photoreceptor outer segment;GTPase activity;protein binding;GTP binding;cytoplasm;lysosomal membrane;heterotrimeric G-protein complex;plasma membrane;signal transduction;adenylate cyclase-modulating G protein-coupled receptor signaling pathway;G protein-coupled acetylcholine receptor signaling pathway;heart developmen…
19048	CDK19	0.0015525	0.0056379	0.675652	4	6.2476	2.80897	GO:0004693;GO:0005524;GO:0005634;GO:0005829;GO:0006468;GO:0008353;GO:0016592;GO:0043065;GO:0048471;GO:0050729;GO:0051726;GO:0071222;GO:0106310;GO:0106311	cyclin-dependent protein serine/threonine kinase activity;ATP binding;nucleus;cytosol;protein phosphorylation;RNA polymerase II CTD heptapeptide repeat kinase activity;mediator complex;positive regulation of apoptotic process;perinuclear region of cytoplasm;positive regulation of inflammatory response;regulation of cell cycle;cellular response to lipopolysaccharide;protein serine kinase activity;…
19049	HSBP1L1	0.0015488	0.0056281	0.675652	4	5.2623	2.81	GO:0003714;GO:0005515;GO:0005634;GO:0005829;GO:0045892;GO:0070370	transcription corepressor activity;protein binding;nucleus;cytosol;negative regulation of transcription, DNA-templated;cellular heat acclimation
19050	C4orf45	0.0015249	0.0055447	0.675652	4	5.4725	2.81676	GO:0005515	protein binding
19051	UBXN2B	0.0014461	0.0052691	0.675652	4	7.9154	2.8398	GO:0000045;GO:0000132;GO:0005515;GO:0005634;GO:0005783;GO:0005794;GO:0005829;GO:0007030;GO:0031468;GO:0031616;GO:0043130;GO:0043161;GO:0046604;GO:0061025;GO:1904780	autophagosome assembly;establishment of mitotic spindle orientation;protein binding;nucleus;endoplasmic reticulum;Golgi apparatus;cytosol;Golgi organization;nuclear membrane reassembly;spindle pole centrosome;ubiquitin binding;proteasome-mediated ubiquitin-dependent protein catabolic process;positive regulation of mitotic centrosome separation;membrane fusion;negative regulation of protein locali…
19052	PNPLA2	0.001443	0.0052572	0.675652	4	7.7507	2.84073	GO:0004465;GO:0004806;GO:0005654;GO:0005737;GO:0005788;GO:0005789;GO:0005811;GO:0005829;GO:0005886;GO:0006651;GO:0010891;GO:0010898;GO:0016020;GO:0016021;GO:0016411;GO:0019433;GO:0019915;GO:0034389;GO:0036155;GO:0042572;GO:0050253;GO:0055088	lipoprotein lipase activity;triglyceride lipase activity;nucleoplasm;cytoplasm;endoplasmic reticulum lumen;endoplasmic reticulum membrane;lipid droplet;cytosol;plasma membrane;diacylglycerol biosynthetic process;negative regulation of sequestering of triglyceride;positive regulation of triglyceride catabolic process;membrane;integral component of membrane;acylglycerol O-acyltransferase activity;t…
19053	ACCS	0.001002	0.0036922	0.651711	4	8.4788	2.99913	GO:0005515;GO:0009058;GO:0016847;GO:0030170;GO:0042802	protein binding;biosynthetic process;1-aminocyclopropane-1-carboxylate synthase activity;pyridoxal phosphate binding;identical protein binding
19054	FAM170A	0.0013971	0.0050857	0.675652	4	8.1245	2.85477	GO:0003677;GO:0005634;GO:0006366;GO:0009566;GO:0045893;GO:0046872	DNA binding;nucleus;transcription by RNA polymerase II;fertilization;positive regulation of transcription, DNA-templated;metal ion binding
19055	GRB7	0.0013779	0.0050199	0.675652	4	6.0592	2.86078	GO:0003723;GO:0005515;GO:0005829;GO:0005886;GO:0005925;GO:0007173;GO:0008286;GO:0010494;GO:0017148;GO:0019901;GO:0030335;GO:0034063;GO:0035091;GO:0042802;GO:0042995;GO:0046627	RNA binding;protein binding;cytosol;plasma membrane;focal adhesion;epidermal growth factor receptor signaling pathway;insulin receptor signaling pathway;cytoplasmic stress granule;negative regulation of translation;protein kinase binding;positive regulation of cell migration;stress granule assembly;phosphatidylinositol binding;identical protein binding;cell projection;negative regulation of insul…
19056	TGIF2-C20orf24	0.0013321	0.0048686	0.664675	4	6.2482	2.87546		NA
19057	TRIM50	0.0013215	0.0048339	0.664675	4	7.9486	2.87893	GO:0005515;GO:0005737;GO:0005829;GO:0008270;GO:0016567;GO:0042802;GO:0061630	protein binding;cytoplasm;cytosol;zinc ion binding;protein ubiquitination;identical protein binding;ubiquitin protein ligase activity
19058	PDZD9	0.0012952	0.0047469	0.664675	4	6.0746	2.88766		NA
19059	JCHAIN	0.0012414	0.0045537	0.664387	4	7.1382	2.90609	GO:0001895;GO:0002250;GO:0003094;GO:0003697;GO:0003823;GO:0005576;GO:0005615;GO:0006955;GO:0006959;GO:0019731;GO:0019862;GO:0030674;GO:0031210;GO:0034987;GO:0042803;GO:0042834;GO:0045087;GO:0060267;GO:0065003;GO:0070062;GO:0071748;GO:0071750;GO:0071751;GO:0071752;GO:0071756;GO:0071757;GO:0072562	retina homeostasis;adaptive immune response;glomerular filtration;single-stranded DNA binding;antigen binding;extracellular region;extracellular space;immune response;humoral immune response;antibacterial humoral response;IgA binding;protein-macromolecule adaptor activity;phosphatidylcholine binding;immunoglobulin receptor binding;protein homodimerization activity;peptidoglycan binding;innate imm…
19060	B3GAT1	0.0012116	0.0044351	0.657111	4	6.6181	2.91664	GO:0000139;GO:0005515;GO:0005576;GO:0005789;GO:0005975;GO:0006486;GO:0008499;GO:0015018;GO:0016021;GO:0043231;GO:0046872;GO:0050650;GO:0071456	Golgi membrane;protein binding;extracellular region;endoplasmic reticulum membrane;carbohydrate metabolic process;protein glycosylation;UDP-galactose:beta-N-acetylglucosamine beta-1,3-galactosyltransferase activity;galactosylgalactosylxylosylprotein 3-beta-glucuronosyltransferase activity;integral component of membrane;intracellular membrane-bounded organelle;metal ion binding;chondroitin sulfate…
19061	OR52W1	0.0011805	0.0043227	0.651711	4	6.9599	2.92793	GO:0004930;GO:0004984;GO:0005886;GO:0007186;GO:0016021;GO:0050911	G protein-coupled receptor activity;olfactory receptor activity;plasma membrane;G protein-coupled receptor signaling pathway;integral component of membrane;detection of chemical stimulus involved in sensory perception of smell
19062	TPD52L1	0.0011588	0.0042413	0.651711	4	7.4805	2.93599	GO:0000086;GO:0005515;GO:0005737;GO:0042802;GO:0042803;GO:0043406;GO:0046330;GO:0048471;GO:2001235	G2/M transition of mitotic cell cycle;protein binding;cytoplasm;identical protein binding;protein homodimerization activity;positive regulation of MAP kinase activity;positive regulation of JNK cascade;perinuclear region of cytoplasm;positive regulation of apoptotic signaling pathway
19063	TP53TG3D	0.0011122	0.0040776	0.651711	4	7.4387	2.95382	GO:0005634;GO:0005737	nucleus;cytoplasm
19064	TM9SF3	0.0011011	0.0040481	0.651711	4	9.2312	2.95817	GO:0016020;GO:0016021;GO:0072657	membrane;integral component of membrane;protein localization to membrane
19065	FABP6	0.0010904	0.0040082	0.651711	4	6.1316	2.96241	GO:0005737;GO:0005829;GO:0006629;GO:0006869;GO:0008285;GO:0008289;GO:0016020	cytoplasm;cytosol;lipid metabolic process;lipid transport;negative regulation of cell population proliferation;lipid binding;membrane
19066	DDX58	0.0010544	0.0038818	0.651711	4	6.1054	2.97699	GO:0002230;GO:0002735;GO:0003724;GO:0003725;GO:0003727;GO:0005515;GO:0005524;GO:0005737;GO:0005829;GO:0005886;GO:0005923;GO:0008270;GO:0009597;GO:0009615;GO:0010628;GO:0015629;GO:0016887;GO:0030334;GO:0031625;GO:0032587;GO:0032725;GO:0032727;GO:0032728;GO:0032755;GO:0032757;GO:0032760;GO:0034344;GO:0039528;GO:0039529;GO:0042802;GO:0043330;GO:0045087;GO:0045944;GO:0051091;GO:0051607;GO:0060760;GO:…	positive regulation of defense response to virus by host;positive regulation of myeloid dendritic cell cytokine production;RNA helicase activity;double-stranded RNA binding;single-stranded RNA binding;protein binding;ATP binding;cytoplasm;cytosol;plasma membrane;bicellular tight junction;zinc ion binding;detection of virus;response to virus;positive regulation of gene expression;actin cytoskeleto…
19067	RDH14	0.0010334	0.0038	0.651711	4	7.3398	2.98573	GO:0001649;GO:0005634;GO:0005654;GO:0005765;GO:0005783;GO:0005789;GO:0005829;GO:0016020;GO:0016229;GO:0042572;GO:0052650;GO:0102354	osteoblast differentiation;nucleus;nucleoplasm;lysosomal membrane;endoplasmic reticulum;endoplasmic reticulum membrane;cytosol;membrane;steroid dehydrogenase activity;retinol metabolic process;NADP-retinol dehydrogenase activity;11-cis-retinol dehydrogenase activity
19068	ATP6AP1	0.0009974	0.0036746	0.651711	4	7.0356	3.00113	GO:0005515;GO:0005524;GO:0005789;GO:0006879;GO:0010008;GO:0016021;GO:0016469;GO:0030641;GO:0031267;GO:0033116;GO:0033180;GO:0033181;GO:0036295;GO:0045669;GO:0045780;GO:0045851;GO:0045921;GO:0051656;GO:0070062;GO:0070374;GO:1902600;GO:2001206	protein binding;ATP binding;endoplasmic reticulum membrane;cellular iron ion homeostasis;endosome membrane;integral component of membrane;proton-transporting two-sector ATPase complex;regulation of cellular pH;small GTPase binding;endoplasmic reticulum-Golgi intermediate compartment membrane;proton-transporting V-type ATPase, V1 domain;plasma membrane proton-transporting V-type ATPase complex;cel…
19069	EPHB4	0.00097353	0.0036016	0.651711	4	6.9683	3.01165	GO:0001525;GO:0002042;GO:0003007;GO:0004714;GO:0005003;GO:0005005;GO:0005515;GO:0005524;GO:0005576;GO:0005829;GO:0005886;GO:0005887;GO:0007155;GO:0007169;GO:0007275;GO:0007411;GO:0018108;GO:0033674;GO:0043005;GO:0043235;GO:0046777;GO:0048013;GO:0070062	angiogenesis;cell migration involved in sprouting angiogenesis;heart morphogenesis;transmembrane receptor protein tyrosine kinase activity;ephrin receptor activity;transmembrane-ephrin receptor activity;protein binding;ATP binding;extracellular region;cytosol;plasma membrane;integral component of plasma membrane;cell adhesion;transmembrane receptor protein tyrosine kinase signaling pathway;multic…
19070	TM4SF19	0.00093826	0.0034767	0.651475	4	7.1363	3.02768	GO:0005515;GO:0016021	protein binding;integral component of membrane
19071	TNFAIP8L1	0.00089418	0.003326	0.646554	4	6.6673	3.04858	GO:0005515;GO:0005737;GO:0032007;GO:0042802;GO:0042981	protein binding;cytoplasm;negative regulation of TOR signaling;identical protein binding;regulation of apoptotic process
19072	DTHD1	0.00088905	0.0033058	0.646554	4	7.4411	3.05107	GO:0007165	signal transduction
19073	PDIA2	0.0008514	0.003169	0.646554	4	7.8601	3.06987	GO:0003756;GO:0005496;GO:0005515;GO:0005783;GO:0005788;GO:0006457;GO:0006621;GO:0015035;GO:0015036;GO:0034975;GO:0034976	protein disulfide isomerase activity;steroid binding;protein binding;endoplasmic reticulum;endoplasmic reticulum lumen;protein folding;protein retention in ER lumen;protein-disulfide reductase activity;disulfide oxidoreductase activity;protein folding in endoplasmic reticulum;response to endoplasmic reticulum stress
19074	PVRL4	0.0008405	0.0031322	0.646554	4	7.4425	3.07546		NA
19075	PLAGL2	0.00082511	0.003082	0.646554	4	8.5978	3.08349	GO:0000981;GO:0001228;GO:0003700;GO:0005515;GO:0005634;GO:0006351;GO:0006357;GO:0006629;GO:0009791;GO:0034378;GO:0043565;GO:0045944;GO:0046872;GO:2001244	DNA-binding transcription factor activity, RNA polymerase II-specific;DNA-binding transcription activator activity, RNA polymerase II-specific;DNA-binding transcription factor activity;protein binding;nucleus;transcription, DNA-templated;regulation of transcription by RNA polymerase II;lipid metabolic process;post-embryonic development;chylomicron assembly;sequence-specific DNA binding;positive r…
19076	CASP4	0.00077679	0.002896	0.646554	4	6.4937	3.1097	GO:0004197;GO:0005515;GO:0005576;GO:0005737;GO:0005739;GO:0005783;GO:0005789;GO:0005829;GO:0005886;GO:0006508;GO:0006915;GO:0006919;GO:0006954;GO:0016540;GO:0032991;GO:0042981;GO:0045087;GO:0050700;GO:0050727;GO:0070059;GO:0070269;GO:0072557;GO:0072559;GO:0097153;GO:0097169;GO:0097193;GO:0097199;GO:0097200;GO:1903265;GO:1904646	cysteine-type endopeptidase activity;protein binding;extracellular region;cytoplasm;mitochondrion;endoplasmic reticulum;endoplasmic reticulum membrane;cytosol;plasma membrane;proteolysis;apoptotic process;activation of cysteine-type endopeptidase activity involved in apoptotic process;inflammatory response;protein autoprocessing;protein-containing complex;regulation of apoptotic process;innate im…
19077	DYNLT1	0.00073844	0.0027629	0.628654	4	6.1681	3.13168	GO:0000132;GO:0005515;GO:0005576;GO:0005737;GO:0005739;GO:0005794;GO:0005819;GO:0005868;GO:0005881;GO:0007018;GO:0008022;GO:0008277;GO:0010976;GO:0016358;GO:0019060;GO:0030027;GO:0034774;GO:0035022;GO:0035795;GO:0042802;GO:0043025;GO:0043087;GO:0043657;GO:0044295;GO:0045505;GO:0046718;GO:0048812;GO:0050768;GO:0051301;GO:0051493;GO:0060548;GO:0061564;GO:0075521;GO:0099503;GO:1904813	establishment of mitotic spindle orientation;protein binding;extracellular region;cytoplasm;mitochondrion;Golgi apparatus;spindle;cytoplasmic dynein complex;cytoplasmic microtubule;microtubule-based movement;protein C-terminus binding;regulation of G protein-coupled receptor signaling pathway;positive regulation of neuron projection development;dendrite development;intracellular transport of vira…
19078	SPRY2	0.00072853	0.0027271	0.628654	4	6.2213	3.13755	GO:0000132;GO:0005515;GO:0005634;GO:0005829;GO:0005856;GO:0005886;GO:0007605;GO:0008285;GO:0010628;GO:0010719;GO:0010801;GO:0015629;GO:0015630;GO:0016020;GO:0016525;GO:0019901;GO:0030291;GO:0030335;GO:0030512;GO:0031345;GO:0031397;GO:0032587;GO:0033138;GO:0034260;GO:0035924;GO:0040037;GO:0042472;GO:0043066;GO:0043407;GO:0043539;GO:0045165;GO:0046580;GO:0048513;GO:0051387;GO:0051897;GO:0060437;GO:…	establishment of mitotic spindle orientation;protein binding;nucleus;cytosol;cytoskeleton;plasma membrane;sensory perception of sound;negative regulation of cell population proliferation;positive regulation of gene expression;negative regulation of epithelial to mesenchymal transition;negative regulation of peptidyl-threonine phosphorylation;actin cytoskeleton;microtubule cytoskeleton;membrane;ne…
19079	IQSEC2	0.00072413	0.0027064	0.628654	4	8.5958	3.14018	GO:0005085;GO:0005737;GO:0030036;GO:0032012;GO:0050790;GO:0050804;GO:0098685;GO:0098696	guanyl-nucleotide exchange factor activity;cytoplasm;actin cytoskeleton organization;regulation of ARF protein signal transduction;regulation of catalytic activity;modulation of chemical synaptic transmission;Schaffer collateral - CA1 synapse;regulation of neurotransmitter receptor localization to postsynaptic specialization membrane
19080	SLMO1	0.00069523	0.0026132	0.628654	4	6.5078	3.15787		NA
19081	SLC44A5	0.00069121	0.0025992	0.628654	4	6.8265	3.16039	GO:0005515;GO:0005886;GO:0006656;GO:0015220;GO:0015871;GO:0016020;GO:0016021;GO:0022857;GO:0055085	protein binding;plasma membrane;phosphatidylcholine biosynthetic process;choline transmembrane transporter activity;choline transport;membrane;integral component of membrane;transmembrane transporter activity;transmembrane transport
19082	OTUD7A	0.00033214	0.0012492	0.436616	4	10.382	3.47868	GO:0003677;GO:0004843;GO:0005634;GO:0005737;GO:0005829;GO:0008270;GO:0016579;GO:0035871;GO:0043124;GO:0070530;GO:0070536;GO:0071108;GO:0071947	DNA binding;thiol-dependent deubiquitinase;nucleus;cytoplasm;cytosol;zinc ion binding;protein deubiquitination;protein K11-linked deubiquitination;negative regulation of I-kappaB kinase/NF-kappaB signaling;K63-linked polyubiquitin modification-dependent protein binding;protein K63-linked deubiquitination;protein K48-linked deubiquitination;protein deubiquitination involved in ubiquitin-dependent …
19083	TAS2R16	0.0006171	0.0023319	0.602288	4	6.829	3.20964	GO:0001580;GO:0004930;GO:0005515;GO:0005783;GO:0005802;GO:0005886;GO:0007186;GO:0009897;GO:0016021;GO:0033038	detection of chemical stimulus involved in sensory perception of bitter taste;G protein-coupled receptor activity;protein binding;endoplasmic reticulum;trans-Golgi network;plasma membrane;G protein-coupled receptor signaling pathway;external side of plasma membrane;integral component of membrane;bitter taste receptor activity
19084	SCEL	0.0006171	0.0023319	0.602288	4	6.6771	3.20964	GO:0001533;GO:0005515;GO:0005737;GO:0008544;GO:0009612;GO:0009792;GO:0030216;GO:0046872;GO:0048471;GO:0070062;GO:0090263	cornified envelope;protein binding;cytoplasm;epidermis development;response to mechanical stimulus;embryo development ending in birth or egg hatching;keratinocyte differentiation;metal ion binding;perinuclear region of cytoplasm;extracellular exosome;positive regulation of canonical Wnt signaling pathway
19085	GGT1	0.00056582	0.0021247	0.571956	4	6.769	3.24732	GO:0000048;GO:0002682;GO:0002951;GO:0005515;GO:0005615;GO:0005886;GO:0006412;GO:0006508;GO:0006520;GO:0006536;GO:0006631;GO:0006691;GO:0006750;GO:0006751;GO:0007283;GO:0016021;GO:0019344;GO:0031179;GO:0031638;GO:0032355;GO:0032496;GO:0034612;GO:0036374;GO:0050727;GO:0070062;GO:0102953;GO:0103068;GO:1901750	peptidyltransferase activity;regulation of immune system process;leukotriene-C(4) hydrolase;protein binding;extracellular space;plasma membrane;translation;proteolysis;cellular amino acid metabolic process;glutamate metabolic process;fatty acid metabolic process;leukotriene metabolic process;glutathione biosynthetic process;glutathione catabolic process;spermatogenesis;integral component of membr…
19086	EVC	0.00050684	0.0019112	0.537202	4	7.4524	3.29513	GO:0001501;GO:0003416;GO:0005737;GO:0005929;GO:0007224;GO:0007517;GO:0016021;GO:0036064;GO:0045880;GO:0051216;GO:0060170;GO:0098797	skeletal system development;endochondral bone growth;cytoplasm;cilium;smoothened signaling pathway;muscle organ development;integral component of membrane;ciliary basal body;positive regulation of smoothened signaling pathway;cartilage development;ciliary membrane;plasma membrane protein complex
19087	SCN4A	0.00050296	0.0018962	0.537202	4	7.0128	3.29847	GO:0001518;GO:0005244;GO:0005248;GO:0005515;GO:0005887;GO:0006814;GO:0006936;GO:0019228;GO:0030424;GO:0034765;GO:0035725;GO:0086010;GO:0100001	voltage-gated sodium channel complex;voltage-gated ion channel activity;voltage-gated sodium channel activity;protein binding;integral component of plasma membrane;sodium ion transport;muscle contraction;neuronal action potential;axon;regulation of ion transmembrane transport;sodium ion transmembrane transport;membrane depolarization during action potential;regulation of skeletal muscle contracti…
19088	LOC200726	0.00037785	0.0014191	0.467651	4	7.1381	3.42268		NA
19089	TMEM144	0.00036084	0.001343	0.450321	4	9.9674	3.44269	GO:0005515;GO:0015144;GO:0016021;GO:0034219	protein binding;carbohydrate transmembrane transporter activity;integral component of membrane;carbohydrate transmembrane transport
19090	PACSIN3	0.00014845	0.0005763	0.329208	4	9.7725	3.82842	GO:0005515;GO:0005543;GO:0005737;GO:0005768;GO:0005829;GO:0005886;GO:0006897;GO:0007010;GO:0008092;GO:0008289;GO:0019855;GO:0030100;GO:0042802;GO:0045806;GO:0051044;GO:0051926;GO:0070062;GO:0097320	protein binding;phospholipid binding;cytoplasm;endosome;cytosol;plasma membrane;endocytosis;cytoskeleton organization;cytoskeletal protein binding;lipid binding;calcium channel inhibitor activity;regulation of endocytosis;identical protein binding;negative regulation of endocytosis;positive regulation of membrane protein ectodomain proteolysis;negative regulation of calcium ion transport;extracel…
19091	ST3GAL3	0.0002806	0.0010638	0.423577	4	9.033	3.55191	GO:0000139;GO:0003836;GO:0005515;GO:0005576;GO:0006486;GO:0008118;GO:0008373;GO:0009312;GO:0010706;GO:0016021;GO:0016266;GO:0018146;GO:0019082;GO:0032580;GO:0097503	Golgi membrane;beta-galactoside (CMP) alpha-2,3-sialyltransferase activity;protein binding;extracellular region;protein glycosylation;N-acetyllactosaminide alpha-2,3-sialyltransferase activity;sialyltransferase activity;oligosaccharide biosynthetic process;ganglioside biosynthetic process via lactosylceramide;integral component of membrane;O-glycan processing;keratan sulfate biosynthetic process;…
19092	CCL16	0.00020284	0.00078817	0.342372	4	8.1716	3.69285	GO:0002548;GO:0005515;GO:0005576;GO:0005615;GO:0006935;GO:0006954;GO:0007154;GO:0007186;GO:0007267;GO:0008009;GO:0030593;GO:0042056;GO:0043547;GO:0048020;GO:0048247;GO:0050918;GO:0070098;GO:0070374;GO:0071346;GO:0071347;GO:0071356	monocyte chemotaxis;protein binding;extracellular region;extracellular space;chemotaxis;inflammatory response;cell communication;G protein-coupled receptor signaling pathway;cell-cell signaling;chemokine activity;neutrophil chemotaxis;chemoattractant activity;positive regulation of GTPase activity;CCR chemokine receptor binding;lymphocyte chemotaxis;positive chemotaxis;chemokine-mediated signalin…
19093	ZNF268	0.00018654	0.0007229	0.329208	4	7.218	3.72923	GO:0000122;GO:0000978;GO:0001228;GO:0003677;GO:0003700;GO:0005634;GO:0005737;GO:0005829;GO:0006355;GO:0006357;GO:0007346;GO:0008284;GO:0008285;GO:0015629;GO:0030154;GO:0030335;GO:0043065;GO:0043066;GO:0045597;GO:0045944;GO:0046872;GO:0051726	negative regulation of transcription by RNA polymerase II;RNA polymerase II cis-regulatory region sequence-specific DNA binding;DNA-binding transcription activator activity, RNA polymerase II-specific;DNA binding;DNA-binding transcription factor activity;nucleus;cytoplasm;cytosol;regulation of transcription, DNA-templated;regulation of transcription by RNA polymerase II;regulation of mitotic cell…
19094	TSPAN16	0.00017979	0.00069856	0.329208	4	7.7711	3.74523	GO:0005887;GO:0016021	integral component of plasma membrane;integral component of membrane
19095	RABIF	0.00017235	0.00066903	0.329208	4	8.1153	3.76359	GO:0005085;GO:0005515;GO:0005829;GO:0006892;GO:0007264;GO:0008270;GO:0015031;GO:0016020;GO:0050790;GO:0061025	guanyl-nucleotide exchange factor activity;protein binding;cytosol;post-Golgi vesicle-mediated transport;small GTPase mediated signal transduction;zinc ion binding;protein transport;membrane;regulation of catalytic activity;membrane fusion
19096	LUZP2	0.00016302	0.0006338	0.329208	4	7.453	3.78776	GO:0005576	extracellular region
19097	IMPA2	8.3196e-05	0.00033283	0.254455	4	10.473	4.0799	GO:0005515;GO:0005737;GO:0005829;GO:0006020;GO:0006021;GO:0006796;GO:0007165;GO:0008934;GO:0042803;GO:0046854;GO:0046855;GO:0046872;GO:0052832;GO:0052833	protein binding;cytoplasm;cytosol;inositol metabolic process;inositol biosynthetic process;phosphate-containing compound metabolic process;signal transduction;inositol monophosphate 1-phosphatase activity;protein homodimerization activity;phosphatidylinositol phosphate biosynthetic process;inositol phosphate dephosphorylation;metal ion binding;inositol monophosphate 3-phosphatase activity;inosito…
19098	SLC35B2	1.5682e-06	6.9933e-06	0.013366	4	12.551	5.8046	GO:0000139;GO:0005515;GO:0005794;GO:0016020;GO:0016021;GO:0022857;GO:0030173;GO:0030176;GO:0043123;GO:0046963;GO:0046964;GO:0050428;GO:1902559	Golgi membrane;protein binding;Golgi apparatus;membrane;integral component of membrane;transmembrane transporter activity;integral component of Golgi membrane;integral component of endoplasmic reticulum membrane;positive regulation of I-kappaB kinase/NF-kappaB signaling;3'-phosphoadenosine 5'-phosphosulfate transport;3'-phosphoadenosine 5'-phosphosulfate transmembrane transporter activity;3'-phos…
19099	SLC1A7	4.422e-05	0.00018157	0.150882	4	10.938	4.35438	GO:0001504;GO:0005313;GO:0005314;GO:0005886;GO:0006811;GO:0006835;GO:0006836;GO:0015813;GO:0016021;GO:0098793;GO:0098810	neurotransmitter uptake;L-glutamate transmembrane transporter activity;high-affinity glutamate transmembrane transporter activity;plasma membrane;ion transport;dicarboxylic acid transport;neurotransmitter transport;L-glutamate transmembrane transport;integral component of membrane;presynapse;neurotransmitter reuptake
19100	ASNA1	5.5186e-07	3.3672e-06	0.009194	4	12.946	6.25817	GO:0005515;GO:0005524;GO:0005654;GO:0005730;GO:0005737;GO:0006620;GO:0015105;GO:0015700;GO:0016787;GO:0016887;GO:0043529;GO:0046872;GO:0070062;GO:0071816	protein binding;ATP binding;nucleoplasm;nucleolus;cytoplasm;posttranslational protein targeting to endoplasmic reticulum membrane;arsenite transmembrane transporter activity;arsenite transport;hydrolase activity;ATP hydrolysis activity;GET complex;metal ion binding;extracellular exosome;tail-anchored membrane protein insertion into ER membrane
19101	ATP6AP2	2.6558e-05	0.00011319	0.103017	4	9.0774	4.5758	GO:0000421;GO:0002003;GO:0005515;GO:0005764;GO:0005765;GO:0005789;GO:0005886;GO:0007042;GO:0009897;GO:0010008;GO:0016021;GO:0016324;GO:0016471;GO:0021626;GO:0021903;GO:0030177;GO:0030424;GO:0032591;GO:0032914;GO:0038023;GO:0043408;GO:0044297;GO:0045211;GO:0048069;GO:0060323;GO:0070062;GO:0070821;GO:0090263;GO:0101003	autophagosome membrane;angiotensin maturation;protein binding;lysosome;lysosomal membrane;endoplasmic reticulum membrane;plasma membrane;lysosomal lumen acidification;external side of plasma membrane;endosome membrane;integral component of membrane;apical plasma membrane;vacuolar proton-transporting V-type ATPase complex;central nervous system maturation;rostrocaudal neural tube patterning;positi…
19102	KIAA0319L	1.6672e-05	6.812e-05	0.071131	4	11.206	4.77801	GO:0000139;GO:0005515;GO:0005730;GO:0005794;GO:0005886;GO:0016021;GO:0031410	Golgi membrane;protein binding;nucleolus;Golgi apparatus;plasma membrane;integral component of membrane;cytoplasmic vesicle
19103	FURIN	4.7654e-06	1.8908e-05	0.025813	4	9.907	5.3219	GO:0000139;GO:0001825;GO:0002020;GO:0002862;GO:0004175;GO:0004252;GO:0004867;GO:0005515;GO:0005576;GO:0005615;GO:0005783;GO:0005796;GO:0005802;GO:0005886;GO:0006465;GO:0007179;GO:0008233;GO:0009966;GO:0009986;GO:0010008;GO:0010951;GO:0016020;GO:0016485;GO:0016486;GO:0019058;GO:0019082;GO:0022617;GO:0030140;GO:0030173;GO:0030198;GO:0030574;GO:0031638;GO:0032374;GO:0032804;GO:0032902;GO:0032904;GO:…	Golgi membrane;blastocyst formation;protease binding;negative regulation of inflammatory response to antigenic stimulus;endopeptidase activity;serine-type endopeptidase activity;serine-type endopeptidase inhibitor activity;protein binding;extracellular region;extracellular space;endoplasmic reticulum;Golgi lumen;trans-Golgi network;plasma membrane;signal peptide processing;transforming growth fac…
19104	WRB	3.8795e-06	1.4764e-05	0.021706	4	12.797	5.41122	GO:0005515;GO:0005634;GO:0005783;GO:0005789;GO:0016021;GO:0043529;GO:0045048;GO:0050821;GO:0071816	protein binding;nucleus;endoplasmic reticulum;endoplasmic reticulum membrane;integral component of membrane;GET complex;protein insertion into ER membrane;protein stabilization;tail-anchored membrane protein insertion into ER membrane
19105	RND1	3.7396e-06	1.4246e-05	0.021706	4	10.416	5.42717	GO:0003924;GO:0005102;GO:0005515;GO:0005525;GO:0005856;GO:0005886;GO:0005912;GO:0005938;GO:0007015;GO:0007162;GO:0007163;GO:0007264;GO:0008360;GO:0015629;GO:0016322;GO:0016477;GO:0019901;GO:0030865;GO:0031410;GO:0032956;GO:0042995;GO:0043231	GTPase activity;signaling receptor binding;protein binding;GTP binding;cytoskeleton;plasma membrane;adherens junction;cell cortex;actin filament organization;negative regulation of cell adhesion;establishment or maintenance of cell polarity;small GTPase mediated signal transduction;regulation of cell shape;actin cytoskeleton;neuron remodeling;cell migration;protein kinase binding;cortical cytoske…
19106	TMED10	1.4542e-06	6.9933e-06	0.013366	4	11.339	5.83738	GO:0000139;GO:0001822;GO:0005515;GO:0005783;GO:0005789;GO:0005793;GO:0005794;GO:0005801;GO:0005886;GO:0006886;GO:0006888;GO:0006890;GO:0007030;GO:0008320;GO:0012507;GO:0016021;GO:0019905;GO:0030133;GO:0030134;GO:0030137;GO:0030140;GO:0030667;GO:0032732;GO:0033116;GO:0035459;GO:0035964;GO:0042470;GO:0042589;GO:0043279;GO:0044877;GO:0045055;GO:0048199;GO:0048205;GO:0048208;GO:0050714;GO:0070765;GO:…	Golgi membrane;kidney development;protein binding;endoplasmic reticulum;endoplasmic reticulum membrane;endoplasmic reticulum-Golgi intermediate compartment;Golgi apparatus;cis-Golgi network;plasma membrane;intracellular protein transport;endoplasmic reticulum to Golgi vesicle-mediated transport;retrograde vesicle-mediated transport, Golgi to endoplasmic reticulum;Golgi organization;protein transm…
19107	GNE	1.1523e-06	5.9573e-06	0.013366	4	11.724	5.93843	GO:0004553;GO:0005515;GO:0005524;GO:0005737;GO:0005829;GO:0006045;GO:0006047;GO:0006054;GO:0007155;GO:0008761;GO:0009384;GO:0046835;GO:0046872	hydrolase activity, hydrolyzing O-glycosyl compounds;protein binding;ATP binding;cytoplasm;cytosol;N-acetylglucosamine biosynthetic process;UDP-N-acetylglucosamine metabolic process;N-acetylneuraminate metabolic process;cell adhesion;UDP-N-acetylglucosamine 2-epimerase activity;N-acylmannosamine kinase activity;carbohydrate phosphorylation;metal ion binding
19108	MGAT1	4.2478e-07	2.3311e-06	0.007426	4	11.528	6.37184	GO:0000139;GO:0001701;GO:0003827;GO:0005515;GO:0005794;GO:0006049;GO:0006486;GO:0006487;GO:0008375;GO:0016020;GO:0016021;GO:0018279;GO:0019082;GO:0030145;GO:0033116;GO:0048471;GO:0070062;GO:1903561	Golgi membrane;in utero embryonic development;alpha-1,3-mannosylglycoprotein 2-beta-N-acetylglucosaminyltransferase activity;protein binding;Golgi apparatus;UDP-N-acetylglucosamine catabolic process;protein glycosylation;protein N-linked glycosylation;acetylglucosaminyltransferase activity;membrane;integral component of membrane;protein N-linked glycosylation via asparagine;viral protein processi…
19109	NANS	6.2471e-08	7.7704e-07	0.00297	4	12.164	7.20432	GO:0005737;GO:0005829;GO:0006055;GO:0008781;GO:0016051;GO:0047444;GO:0050462;GO:0070062;GO:0070085	cytoplasm;cytosol;CMP-N-acetylneuraminate biosynthetic process;N-acylneuraminate cytidylyltransferase activity;carbohydrate biosynthetic process;N-acylneuraminate-9-phosphate synthase activity;N-acetylneuraminate synthase activity;extracellular exosome;glycosylation
19110	SLC35A1	4.0814e-08	7.7704e-07	0.00297	4	13.439	7.38919	GO:0000139;GO:0005456;GO:0005459;GO:0005515;GO:0005794;GO:0005887;GO:0005975;GO:0006464;GO:0008643;GO:0015297;GO:0015782;GO:0016021;GO:0030173;GO:0072334	Golgi membrane;CMP-N-acetylneuraminate transmembrane transporter activity;UDP-galactose transmembrane transporter activity;protein binding;Golgi apparatus;integral component of plasma membrane;carbohydrate metabolic process;cellular protein modification process;carbohydrate transport;antiporter activity;CMP-N-acetylneuraminate transmembrane transport;integral component of membrane;integral compon…
19111	ST3GAL4	3.8607e-08	5.1802e-07	0.00297	4	13.578	7.41333	GO:0000139;GO:0003836;GO:0004513;GO:0005576;GO:0006486;GO:0008118;GO:0008373;GO:0009101;GO:0009247;GO:0009312;GO:0016020;GO:0016021;GO:0016266;GO:0018146;GO:0019082;GO:0030194;GO:0030259;GO:0032580;GO:0047288;GO:0050890;GO:0097503;GO:1903238;GO:1990743	Golgi membrane;beta-galactoside (CMP) alpha-2,3-sialyltransferase activity;neolactotetraosylceramide alpha-2,3-sialyltransferase activity;extracellular region;protein glycosylation;N-acetyllactosaminide alpha-2,3-sialyltransferase activity;sialyltransferase activity;glycoprotein biosynthetic process;glycolipid biosynthetic process;oligosaccharide biosynthetic process;membrane;integral component o…
19112	TM9SF2	1.1788e-08	2.5901e-07	0.00297	4	12.859	7.92856	GO:0005768;GO:0005794;GO:0005856;GO:0005887;GO:0010008;GO:0016020;GO:0070062;GO:0072657	endosome;Golgi apparatus;cytoskeleton;integral component of plasma membrane;endosome membrane;membrane;extracellular exosome;protein localization to membrane

## Sheet: FD400209-FD400208_filter_cutoff
Table S2. A list of genes enriched in the first round (FD400209-FD400208) of the sorted mCherry negative cells and ranked by the -log10 enrichment score.
	id	pos|score	pos|p-value	pos|fdr	pos|goodsgrna	pos|lfc	minus_log10_score	GO_Terms	GO_Terms_Func
337	WIF1	0.0045708	0.010503	0.843284	1	-4.164	2.34001	GO:0005102;GO:0005515;GO:0005576;GO:0007165;GO:0009986;GO:0016055;GO:0017147;GO:0030178;GO:0045600;GO:0048856	signaling receptor binding;protein binding;extracellular region;signal transduction;cell surface;Wnt signaling pathway;Wnt-protein binding;negative regulation of Wnt signaling pathway;positive regulation of fat cell differentiation;anatomical structure development
501	NPTXR	0.0045184	0.010398	0.843284	2	-1.8262	2.34502	GO:0016021;GO:0046872;GO:0098962;GO:0098978	integral component of membrane;metal ion binding;regulation of postsynaptic neurotransmitter receptor activity;glutamatergic synapse
1049	HIPK1	0.0050922	0.011426	0.843284	1	-3.3825	2.29309	GO:0001654;GO:0004674;GO:0004713;GO:0005515;GO:0005524;GO:0005634;GO:0005654;GO:0005737;GO:0005813;GO:0005829;GO:0006468;GO:0007224;GO:0008284;GO:0009952;GO:0010803;GO:0010842;GO:0016605;GO:0016607;GO:0018105;GO:0018107;GO:0018108;GO:0030182;GO:0034333;GO:0042771;GO:0045766;GO:0048596;GO:0060059;GO:0060216;GO:0060235;GO:0061072;GO:0072577;GO:0097191;GO:0106310;GO:0106311	eye development;protein serine/threonine kinase activity;protein tyrosine kinase activity;protein binding;ATP binding;nucleus;nucleoplasm;cytoplasm;centrosome;cytosol;protein phosphorylation;smoothened signaling pathway;positive regulation of cell population proliferation;anterior/posterior pattern specification;regulation of tumor necrosis factor-mediated signaling pathway;retina layer formation…
1060	TSC22D2	0.0084762	0.017336	0.857382	1	-3.4027	2.0718	GO:0006357;GO:0006970	regulation of transcription by RNA polymerase II;response to osmotic stress
1551	FAM81A	0.0068113	0.014461	0.855759	1	-3.503	2.16677	GO:0005515	protein binding
1627	RAB4B	0.0032665	0.0082109	0.839309	1	-3.6587	2.48592	GO:0003674;GO:0003925;GO:0005515;GO:0005525;GO:0005768;GO:0005886;GO:0015031;GO:0030100;GO:0030667;GO:0032482;GO:0032593;GO:0046323;GO:0048471;GO:0055037	molecular_function;G protein activity;protein binding;GTP binding;endosome;plasma membrane;protein transport;regulation of endocytosis;secretory granule membrane;Rab protein signal transduction;insulin-responsive compartment;glucose import;perinuclear region of cytoplasm;recycling endosome
1634	CHD6	0.0058739	0.012823	0.855759	1	-4.7198	2.23107	GO:0001221;GO:0003677;GO:0003678;GO:0005524;GO:0005654;GO:0006325;GO:0008094;GO:0016887;GO:0032508;GO:0036091;GO:0070615	transcription coregulator binding;DNA binding;DNA helicase activity;ATP binding;nucleoplasm;chromatin organization;ATPase, acting on DNA;ATP hydrolysis activity;DNA duplex unwinding;positive regulation of transcription from RNA polymerase II promoter in response to oxidative stress;nucleosome-dependent ATPase activity
1743	ANXA4	0.0088419	0.017995	0.857406	2	1.1054	2.05345	GO:0004859;GO:0005509;GO:0005515;GO:0005544;GO:0005634;GO:0005737;GO:0005886;GO:0006357;GO:0007165;GO:0007219;GO:0009986;GO:0012506;GO:0030855;GO:0031410;GO:0031965;GO:0032088;GO:0032717;GO:0042802;GO:0043066;GO:0043086;GO:0048306;GO:0048471;GO:0051059;GO:0062023;GO:0070062	phospholipase inhibitor activity;calcium ion binding;protein binding;calcium-dependent phospholipid binding;nucleus;cytoplasm;plasma membrane;regulation of transcription by RNA polymerase II;signal transduction;Notch signaling pathway;cell surface;vesicle membrane;epithelial cell differentiation;cytoplasmic vesicle;nuclear membrane;negative regulation of NF-kappaB transcription factor activity;ne…
1816	ARL11	0.0084242	0.017243	0.856024	1	-4.5629	2.07447	GO:0003924;GO:0005515;GO:0005525;GO:0005737;GO:0005886;GO:0006886;GO:0016192	GTPase activity;protein binding;GTP binding;cytoplasm;plasma membrane;intracellular protein transport;vesicle-mediated transport
2266	LCE1A	0.005901	0.012872	0.855759	2	2.9376	2.22907	GO:0005515;GO:0005829;GO:0031424	protein binding;cytosol;keratinization
2321	SECTM1	0.00054922	0.0016227	0.585186	3	3.114	3.26025	GO:0005125;GO:0005515;GO:0005615;GO:0005794;GO:0005886;GO:0006955;GO:0007165;GO:0007498;GO:0016021;GO:0043123;GO:0070062	cytokine activity;protein binding;extracellular space;Golgi apparatus;plasma membrane;immune response;signal transduction;mesoderm development;integral component of membrane;positive regulation of I-kappaB kinase/NF-kappaB signaling;extracellular exosome
2374	DEFB134	0.0085802	0.017537	0.857406	1	-0.2785	2.0665	GO:0005576;GO:0042742;GO:0045087	extracellular region;defense response to bacterium;innate immune response
2580	PGLS	0.005926	0.012923	0.855759	1	-4.3263	2.22724	GO:0005515;GO:0005737;GO:0005829;GO:0005975;GO:0006098;GO:0009051;GO:0017057;GO:0070062	protein binding;cytoplasm;cytosol;carbohydrate metabolic process;pentose-phosphate shunt;pentose-phosphate shunt, oxidative branch;6-phosphogluconolactonase activity;extracellular exosome
2888	PEX16	0.0018041	0.0050406	0.715108	1	-4.4916	2.74374	GO:0005515;GO:0005777;GO:0005778;GO:0005779;GO:0005783;GO:0005789;GO:0005829;GO:0006625;GO:0007031;GO:0008022;GO:0016020;GO:0016557;GO:0016558;GO:0022615;GO:0032581;GO:0045046;GO:0106101	protein binding;peroxisome;peroxisomal membrane;integral component of peroxisomal membrane;endoplasmic reticulum;endoplasmic reticulum membrane;cytosol;protein targeting to peroxisome;peroxisome organization;protein C-terminus binding;membrane;peroxisome membrane biogenesis;protein import into peroxisome matrix;protein to membrane docking;ER-dependent peroxisome organization;protein import into p…
3100	MIA	0.0082682	0.016977	0.856024	1	-2.5133	2.08259	GO:0005615;GO:0007165;GO:0008083;GO:0030198	extracellular space;signal transduction;growth factor activity;extracellular matrix organization
3118	BRD2	0.0012357	0.0035042	0.692619	3	3.2835	2.90809	GO:0001843;GO:0003682;GO:0004674;GO:0005515;GO:0005634;GO:0005654;GO:0005737;GO:0006334;GO:0006357;GO:0006468;GO:0007283;GO:0016607;GO:0070577	neural tube closure;chromatin binding;protein serine/threonine kinase activity;protein binding;nucleus;nucleoplasm;cytoplasm;nucleosome assembly;regulation of transcription by RNA polymerase II;protein phosphorylation;spermatogenesis;nuclear speck;lysine-acetylated histone binding
3190	RHBDD2	0.009066	0.018411	0.857406	2	2.426	2.04258	GO:0000139;GO:0000839;GO:0004252;GO:0005654;GO:0005794;GO:0030176;GO:0030433;GO:0030968;GO:0048471;GO:0051787;GO:1990381	Golgi membrane;Hrd1p ubiquitin ligase ERAD-L complex;serine-type endopeptidase activity;nucleoplasm;Golgi apparatus;integral component of endoplasmic reticulum membrane;ubiquitin-dependent ERAD pathway;endoplasmic reticulum unfolded protein response;perinuclear region of cytoplasm;misfolded protein binding;ubiquitin-specific protease binding
3601	TIPRL	0.0066551	0.014177	0.855759	1	-3.6311	2.17685	GO:0000077;GO:0005515;GO:0005829;GO:0031929;GO:0032515;GO:0043666	DNA damage checkpoint signaling;protein binding;cytosol;TOR signaling;negative regulation of phosphoprotein phosphatase activity;regulation of phosphoprotein phosphatase activity
3639	TFDP2	0.0097235	0.019512	0.857406	1	-0.14634	2.01218	GO:0000785;GO:0000977;GO:0000981;GO:0001228;GO:0005515;GO:0005634;GO:0005654;GO:0006357;GO:0007049;GO:0007507;GO:0008134;GO:0019904;GO:0045892;GO:0045944;GO:0051726;GO:0072686;GO:0090575	chromatin;RNA polymerase II transcription regulatory region sequence-specific DNA binding;DNA-binding transcription factor activity, RNA polymerase II-specific;DNA-binding transcription activator activity, RNA polymerase II-specific;protein binding;nucleus;nucleoplasm;regulation of transcription by RNA polymerase II;cell cycle;heart development;transcription factor binding;protein domain specific…
3656	MTA1	0.0030409	0.0077877	0.836216	2	2.2025	2.517	GO:0000122;GO:0000978;GO:0003682;GO:0003713;GO:0003714;GO:0005515;GO:0005634;GO:0005635;GO:0005654;GO:0005737;GO:0005829;GO:0005874;GO:0006302;GO:0007165;GO:0008270;GO:0010212;GO:0016575;GO:0016581;GO:0032922;GO:0040029;GO:0042826;GO:0043153;GO:0043161;GO:0043231;GO:0045475;GO:0045893;GO:0061629;GO:1902499	negative regulation of transcription by RNA polymerase II;RNA polymerase II cis-regulatory region sequence-specific DNA binding;chromatin binding;transcription coactivator activity;transcription corepressor activity;protein binding;nucleus;nuclear envelope;nucleoplasm;cytoplasm;cytosol;microtubule;double-strand break repair;signal transduction;zinc ion binding;response to ionizing radiation;histo…
3705	C1QL2	0.0069914	0.014779	0.855759	2	-1.547	2.15544	GO:0005576;GO:0005581;GO:0042802	extracellular region;collagen trimer;identical protein binding
3722	TNFSF15	0.0083907	0.017191	0.856024	2	-1.6372	2.0762	GO:0005102;GO:0005125;GO:0005164;GO:0005515;GO:0005615;GO:0005886;GO:0005887;GO:0006915;GO:0006919;GO:0006955;GO:0007165;GO:0007250;GO:0016021	signaling receptor binding;cytokine activity;tumor necrosis factor receptor binding;protein binding;extracellular space;plasma membrane;integral component of plasma membrane;apoptotic process;activation of cysteine-type endopeptidase activity involved in apoptotic process;immune response;signal transduction;activation of NF-kappaB-inducing kinase activity;integral component of membrane
3749	ZNF671	0.0029533	0.0076297	0.828561	1	-2.0096	2.52969	GO:0000978;GO:0003700;GO:0005634;GO:0006357;GO:0046872	RNA polymerase II cis-regulatory region sequence-specific DNA binding;DNA-binding transcription factor activity;nucleus;regulation of transcription by RNA polymerase II;metal ion binding
3754	RMDN3	0.0056134	0.012347	0.851932	1	-4.0381	2.25077	GO:0005515;GO:0005634;GO:0005737;GO:0005739;GO:0005741;GO:0005876;GO:0006874;GO:0006915;GO:0008017;GO:0016021;GO:0030154;GO:0044232;GO:0045171;GO:0097431	protein binding;nucleus;cytoplasm;mitochondrion;mitochondrial outer membrane;spindle microtubule;cellular calcium ion homeostasis;apoptotic process;microtubule binding;integral component of membrane;cell differentiation;organelle membrane contact site;intercellular bridge;mitotic spindle pole
3797	MRPL43	0.0061865	0.013352	0.855759	1	-1.9577	2.20855	GO:0003723;GO:0003735;GO:0005515;GO:0005739;GO:0005743;GO:0005761;GO:0005762;GO:0006412;GO:0032543	RNA binding;structural constituent of ribosome;protein binding;mitochondrion;mitochondrial inner membrane;mitochondrial ribosome;mitochondrial large ribosomal subunit;translation;mitochondrial translation
3820	FCRL6	0.0073116	0.015335	0.855759	2	-1.461	2.13599	GO:0004888;GO:0005515;GO:0005886;GO:0005887;GO:0007166;GO:0009897;GO:0019902;GO:0019903;GO:0042289	transmembrane signaling receptor activity;protein binding;plasma membrane;integral component of plasma membrane;cell surface receptor signaling pathway;external side of plasma membrane;phosphatase binding;protein phosphatase binding;MHC class II protein binding
3914	KRTAP9-1	0.0012291	0.0034819	0.692619	1	-2.5555	2.91041	GO:0005829;GO:0045095	cytosol;keratin filament
3982	PRH2	0.0022905	0.0064036	0.782708	2	-1.2486	2.64007	GO:0005515;GO:0005615	protein binding;extracellular space
4038	RPL39	0.0083722	0.017156	0.856024	1	-3.3934	2.07716	GO:0002181;GO:0002227;GO:0003723;GO:0003735;GO:0005615;GO:0005829;GO:0006412;GO:0019731;GO:0022625;GO:0022626;GO:0042788;GO:0050830;GO:0061844	cytoplasmic translation;innate immune response in mucosa;RNA binding;structural constituent of ribosome;extracellular space;cytosol;translation;antibacterial humoral response;cytosolic large ribosomal subunit;cytosolic ribosome;polysomal ribosome;defense response to Gram-positive bacterium;antimicrobial humoral immune response mediated by antimicrobial peptide
4243	LSM4	0.0091	0.018464	0.857406	1	-0.65012	2.04096	GO:0000387;GO:0000398;GO:0000932;GO:0000956;GO:0003723;GO:0005515;GO:0005634;GO:0005654;GO:0005688;GO:0005829;GO:0008380;GO:0016020;GO:0017070;GO:0032991;GO:0033962;GO:0042731;GO:0043005;GO:0046540;GO:0071005;GO:0097526;GO:0120115	spliceosomal snRNP assembly;mRNA splicing, via spliceosome;P-body;nuclear-transcribed mRNA catabolic process;RNA binding;protein binding;nucleus;nucleoplasm;U6 snRNP;cytosol;RNA splicing;membrane;U6 snRNA binding;protein-containing complex;P-body assembly;PH domain binding;neuron projection;U4/U6 x U5 tri-snRNP complex;U2-type precatalytic spliceosome;spliceosomal tri-snRNP complex;Lsm2-8 complex
4364	ANKRD65	0.0060302	0.013085	0.855759	1	-2.9195	2.21967		NA
4432	MFSD11	0.0071237	0.015026	0.855759	1	-2.3189	2.14729	GO:0003674;GO:0005515;GO:0005575;GO:0008150;GO:0016021	molecular_function;protein binding;cellular_component;biological_process;integral component of membrane
4936	MDM4	0.0093079	0.018832	0.857406	1	-0.38671	2.03115	GO:0000122;GO:0002039;GO:0003170;GO:0003181;GO:0003203;GO:0003281;GO:0003283;GO:0005515;GO:0005634;GO:0005654;GO:0006357;GO:0008270;GO:0008285;GO:0019899;GO:0030330;GO:0042177;GO:0043066;GO:0050821;GO:0051726;GO:0065003;GO:0071456	negative regulation of transcription by RNA polymerase II;p53 binding;heart valve development;atrioventricular valve morphogenesis;endocardial cushion morphogenesis;ventricular septum development;atrial septum development;protein binding;nucleus;nucleoplasm;regulation of transcription by RNA polymerase II;zinc ion binding;negative regulation of cell population proliferation;enzyme binding;DNA dam…
4976	PF4V1	0.0088401	0.017993	0.857406	1	-1.6288	2.05354	GO:0005515;GO:0005615;GO:0006954;GO:0008009;GO:0008201;GO:0030168;GO:0030593;GO:0045236;GO:0061844;GO:0070098;GO:0071222	protein binding;extracellular space;inflammatory response;chemokine activity;heparin binding;platelet activation;neutrophil chemotaxis;CXCR chemokine receptor binding;antimicrobial humoral immune response mediated by antimicrobial peptide;chemokine-mediated signaling pathway;cellular response to lipopolysaccharide
5076	MTMR10	0.0099313	0.019846	0.857406	1	-1.9457	2.00299	GO:0004438;GO:0005737;GO:0005829;GO:0016020;GO:0046856	phosphatidylinositol-3-phosphatase activity;cytoplasm;cytosol;membrane;phosphatidylinositol dephosphorylation
5105	ERGIC1	0.0080159	0.016552	0.855759	2	-1.3737	2.09605	GO:0005515;GO:0005654;GO:0005783;GO:0005793;GO:0006888;GO:0006890;GO:0016020;GO:0030134;GO:0030173;GO:0030176;GO:0033116;GO:0043231	protein binding;nucleoplasm;endoplasmic reticulum;endoplasmic reticulum-Golgi intermediate compartment;endoplasmic reticulum to Golgi vesicle-mediated transport;retrograde vesicle-mediated transport, Golgi to endoplasmic reticulum;membrane;COPII-coated ER to Golgi transport vesicle;integral component of Golgi membrane;integral component of endoplasmic reticulum membrane;endoplasmic reticulum-Golg…
5237	EPOR	0.0025877	0.0069672	0.802189	1	-2.0233	2.58709	GO:0004900;GO:0005515;GO:0005576;GO:0005886;GO:0005887;GO:0007165;GO:0007420;GO:0007507;GO:0016607;GO:0038162;GO:0042802;GO:0046697	erythropoietin receptor activity;protein binding;extracellular region;plasma membrane;integral component of plasma membrane;signal transduction;brain development;heart development;nuclear speck;erythropoietin-mediated signaling pathway;identical protein binding;decidualization
5293	RABGAP1	0.0065486	0.013986	0.855759	2	0.09913	2.18385	GO:0005096;GO:0005515;GO:0005813;GO:0005829;GO:0005875;GO:0006886;GO:0007049;GO:0015631;GO:0031267;GO:0043087;GO:0090630;GO:1902017	GTPase activator activity;protein binding;centrosome;cytosol;microtubule associated complex;intracellular protein transport;cell cycle;tubulin binding;small GTPase binding;regulation of GTPase activity;activation of GTPase activity;regulation of cilium assembly
5354	C19orf48	0.0051443	0.011512	0.843284	1	0.30429	2.28867		NA
5420	CA12	0.0077509	0.016102	0.855759	2	-1.2082	2.11065	GO:0004089;GO:0005886;GO:0006730;GO:0008270;GO:0016021;GO:0016836;GO:0055064	carbonate dehydratase activity;plasma membrane;one-carbon metabolic process;zinc ion binding;integral component of membrane;hydro-lyase activity;chloride ion homeostasis
5569	ALKBH7	0.0083202	0.017063	0.856024	1	-2.9163	2.07987	GO:0005515;GO:0005739;GO:0005759;GO:0006631;GO:0006974;GO:0010883;GO:0046872;GO:0051213;GO:1902445	protein binding;mitochondrion;mitochondrial matrix;fatty acid metabolic process;cellular response to DNA damage stimulus;regulation of lipid storage;metal ion binding;dioxygenase activity;regulation of mitochondrial membrane permeability involved in programmed necrotic cell death
5675	ANXA3	0.0073839	0.015449	0.855759	1	-2.5929	2.13171	GO:0005509;GO:0005544;GO:0005737;GO:0005886;GO:0006909;GO:0010595;GO:0016020;GO:0019834;GO:0021766;GO:0030424;GO:0030425;GO:0030670;GO:0031100;GO:0042581;GO:0042742;GO:0043025;GO:0043086;GO:0043312;GO:0045766;GO:0048306;GO:0051054;GO:0051091;GO:0051384;GO:0070062;GO:0070848	calcium ion binding;calcium-dependent phospholipid binding;cytoplasm;plasma membrane;phagocytosis;positive regulation of endothelial cell migration;membrane;phospholipase A2 inhibitor activity;hippocampus development;axon;dendrite;phagocytic vesicle membrane;animal organ regeneration;specific granule;defense response to bacterium;neuronal cell body;negative regulation of catalytic activity;neutro…
5798	PRSS21	0.0016872	0.0047267	0.695904	2	2.37	2.77283	GO:0004252;GO:0005515;GO:0005576;GO:0005615;GO:0005737;GO:0005886;GO:0006508;GO:0007283;GO:0008236;GO:0016020;GO:0031225	serine-type endopeptidase activity;protein binding;extracellular region;extracellular space;cytoplasm;plasma membrane;proteolysis;spermatogenesis;serine-type peptidase activity;membrane;anchored component of membrane
5814	MRPL37	0.00034009	0.0010145	0.450956	1	-0.44362	3.46841	GO:0003723;GO:0003735;GO:0005739;GO:0005743;GO:0005761;GO:0005762;GO:0006412	RNA binding;structural constituent of ribosome;mitochondrion;mitochondrial inner membrane;mitochondrial ribosome;mitochondrial large ribosomal subunit;translation
5865	INPP5E	0.00040622	0.0012	0.498601	3	3.4107	3.39124	GO:0001726;GO:0004439;GO:0004445;GO:0005634;GO:0005654;GO:0005794;GO:0005829;GO:0005886;GO:0005925;GO:0005929;GO:0005930;GO:0006661;GO:0008150;GO:0014067;GO:0016314;GO:0017148;GO:0032580;GO:0034485;GO:0046855;GO:0046856;GO:1903565	ruffle;phosphatidylinositol-4,5-bisphosphate 5-phosphatase activity;inositol-polyphosphate 5-phosphatase activity;nucleus;nucleoplasm;Golgi apparatus;cytosol;plasma membrane;focal adhesion;cilium;axoneme;phosphatidylinositol biosynthetic process;biological_process;negative regulation of phosphatidylinositol 3-kinase signaling;phosphatidylinositol-3,4,5-trisphosphate 3-phosphatase activity;negativ…
5927	AMZ1	0.0016996	0.0047583	0.695904	1	-2.9422	2.76965	GO:0005575;GO:0006508;GO:0008237;GO:0046872	cellular_component;proteolysis;metallopeptidase activity;metal ion binding
6134	SLC6A7	0.0093598	0.01892	0.857406	1	-1.1674	2.02873	GO:0005298;GO:0005886;GO:0005887;GO:0006836;GO:0015193;GO:0015824;GO:0016020;GO:0035524;GO:0035725	proline:sodium symporter activity;plasma membrane;integral component of plasma membrane;neurotransmitter transport;L-proline transmembrane transporter activity;proline transport;membrane;proline transmembrane transport;sodium ion transmembrane transport
6153	VPS37A	0.0079041	0.016373	0.855759	1	-0.20957	2.10215	GO:0000813;GO:0005515;GO:0005654;GO:0005813;GO:0005829;GO:0006612;GO:0006623;GO:0010008;GO:0016236;GO:0031902;GO:0036258;GO:0039702;GO:0043162;GO:0043231	ESCRT I complex;protein binding;nucleoplasm;centrosome;cytosol;protein targeting to membrane;protein targeting to vacuole;endosome membrane;macroautophagy;late endosome membrane;multivesicular body assembly;viral budding via host ESCRT complex;ubiquitin-dependent protein catabolic process via the multivesicular body sorting pathway;intracellular membrane-bounded organelle
6238	PTAR1	0.0029322	0.0075872	0.828561	2	2.6453	2.53281	GO:0005737;GO:0008318;GO:0018342	cytoplasm;protein prenyltransferase activity;protein prenylation
6283	FAM222A	0.0096227	0.019352	0.857406	2	0.41854	2.0167		NA
6395	ADCY7	0.0014562	0.0040983	0.695904	2	0.0026397	2.83678	GO:0002819;GO:0004016;GO:0005524;GO:0005886;GO:0005887;GO:0006171;GO:0007189;GO:0016021;GO:0035556;GO:0046872;GO:0060135;GO:0071285;GO:0071361;GO:1900016	regulation of adaptive immune response;adenylate cyclase activity;ATP binding;plasma membrane;integral component of plasma membrane;cAMP biosynthetic process;adenylate cyclase-activating G protein-coupled receptor signaling pathway;integral component of membrane;intracellular signal transduction;metal ion binding;maternal process involved in female pregnancy;cellular response to lithium ion;cellu…
6437	MAP3K9	0.002227	0.0062274	0.77794	3	2.7066	2.65228	GO:0000165;GO:0004672;GO:0004674;GO:0004706;GO:0004708;GO:0004709;GO:0005515;GO:0005524;GO:0005575;GO:0006468;GO:0006915;GO:0042803;GO:0043065;GO:0046777;GO:0106310;GO:0106311	MAPK cascade;protein kinase activity;protein serine/threonine kinase activity;JUN kinase kinase kinase activity;MAP kinase kinase activity;MAP kinase kinase kinase activity;protein binding;ATP binding;cellular_component;protein phosphorylation;apoptotic process;protein homodimerization activity;positive regulation of apoptotic process;protein autophosphorylation;protein serine kinase activity;pro…
6445	CCBL1	0.00095474	0.002738	0.688575	2	0.13303	3.02011		NA
6605	WDR54	0.0023788	0.0066247	0.786452	1	-0.41136	2.62364	GO:0002091;GO:0031982;GO:0042058;GO:0042803;GO:0043408	negative regulation of receptor internalization;vesicle;regulation of epidermal growth factor receptor signaling pathway;protein homodimerization activity;regulation of MAPK cascade
6676	ABAT	0.0067072	0.014264	0.855759	1	-1.2099	2.17346	GO:0001666;GO:0003867;GO:0005739;GO:0005759;GO:0007568;GO:0007620;GO:0007626;GO:0009448;GO:0009449;GO:0009450;GO:0010039;GO:0014053;GO:0021549;GO:0030170;GO:0031652;GO:0032024;GO:0032144;GO:0032145;GO:0033602;GO:0034386;GO:0035094;GO:0035640;GO:0042135;GO:0042493;GO:0042802;GO:0043005;GO:0045471;GO:0045776;GO:0045964;GO:0046872;GO:0047298;GO:0048148;GO:0051536;GO:0070474;GO:0090331;GO:0097151;GO:…	response to hypoxia;4-aminobutyrate transaminase activity;mitochondrion;mitochondrial matrix;aging;copulation;locomotory behavior;gamma-aminobutyric acid metabolic process;gamma-aminobutyric acid biosynthetic process;gamma-aminobutyric acid catabolic process;response to iron ion;negative regulation of gamma-aminobutyric acid secretion;cerebellum development;pyridoxal phosphate binding;positive re…
6727	CD27	0.0016963	0.0047505	0.695904	3	3.0392	2.7705	GO:0004888;GO:0005515;GO:0005576;GO:0005886;GO:0005887;GO:0007166;GO:0009897;GO:0016064;GO:0043027;GO:0043066;GO:0043154;GO:0045471;GO:0045579;GO:0045582;GO:0046330;GO:0070233;GO:0097191;GO:1901224	transmembrane signaling receptor activity;protein binding;extracellular region;plasma membrane;integral component of plasma membrane;cell surface receptor signaling pathway;external side of plasma membrane;immunoglobulin mediated immune response;cysteine-type endopeptidase inhibitor activity involved in apoptotic process;negative regulation of apoptotic process;negative regulation of cysteine-typ…
6749	TM4SF20	0.0060146	0.013059	0.855759	2	1.7476	2.22079	GO:0005515;GO:0005789;GO:0005886;GO:0005925;GO:0016021;GO:0045861	protein binding;endoplasmic reticulum membrane;plasma membrane;focal adhesion;integral component of membrane;negative regulation of proteolysis
6864	KRT10	0.0012133	0.0034348	0.692619	2	0.46631	2.91603	GO:0001533;GO:0005515;GO:0005615;GO:0005634;GO:0005737;GO:0005829;GO:0005882;GO:0009986;GO:0016020;GO:0018149;GO:0030216;GO:0030280;GO:0045684;GO:0046982;GO:0051290;GO:0070062	cornified envelope;protein binding;extracellular space;nucleus;cytoplasm;cytosol;intermediate filament;cell surface;membrane;peptide cross-linking;keratinocyte differentiation;structural constituent of skin epidermis;positive regulation of epidermis development;protein heterodimerization activity;protein heterotetramerization;extracellular exosome
6865	SRPR	0.0042579	0.009951	0.843284	1	-0.78397	2.3708		NA
7011	PRR3	0.0086322	0.017619	0.857406	2	0.91594	2.06388	GO:0003723;GO:0005515;GO:0046872	RNA binding;protein binding;metal ion binding
7052	IER5	0.0080602	0.016617	0.855759	1	-0.77913	2.09365	GO:0005515;GO:0005634;GO:0005654;GO:0005730;GO:0005737;GO:0034605;GO:0042127;GO:0042802;GO:0045944;GO:1900036	protein binding;nucleus;nucleoplasm;nucleolus;cytoplasm;cellular response to heat;regulation of cell population proliferation;identical protein binding;positive regulation of transcription by RNA polymerase II;positive regulation of cellular response to heat
7104	C4A	0.0066031	0.014092	0.855759	1	-1.3937	2.18025	GO:0001849;GO:0004866;GO:0005576;GO:0005615;GO:0005788;GO:0005886;GO:0006954;GO:0006956;GO:0006958;GO:0010951;GO:0030424;GO:0030425;GO:0043025;GO:0045087;GO:0045202;GO:0070062;GO:0072562;GO:2000427	complement component C1q complex binding;endopeptidase inhibitor activity;extracellular region;extracellular space;endoplasmic reticulum lumen;plasma membrane;inflammatory response;complement activation;complement activation, classical pathway;negative regulation of endopeptidase activity;axon;dendrite;neuronal cell body;innate immune response;synapse;extracellular exosome;blood microparticle;pos…
7177	NME1	0.0039449	0.0094133	0.843284	1	-1.0473	2.40396	GO:0000287;GO:0000977;GO:0002762;GO:0003697;GO:0003723;GO:0004536;GO:0004550;GO:0005515;GO:0005524;GO:0005525;GO:0005634;GO:0005737;GO:0005741;GO:0005813;GO:0005829;GO:0005882;GO:0006165;GO:0006183;GO:0006228;GO:0006241;GO:0006259;GO:0006897;GO:0007595;GO:0008285;GO:0010629;GO:0010976;GO:0014075;GO:0016020;GO:0019215;GO:0019899;GO:0021766;GO:0030154;GO:0032587;GO:0033574;GO:0035690;GO:0042802;GO:…	magnesium ion binding;RNA polymerase II transcription regulatory region sequence-specific DNA binding;negative regulation of myeloid leukocyte differentiation;single-stranded DNA binding;RNA binding;deoxyribonuclease activity;nucleoside diphosphate kinase activity;protein binding;ATP binding;GTP binding;nucleus;cytoplasm;mitochondrial outer membrane;centrosome;cytosol;intermediate filament;nucleo…
7207	ABCB8	0.0044665	0.010308	0.843284	1	-0.53353	2.35003	GO:0005515;GO:0005524;GO:0005654;GO:0005730;GO:0005739;GO:0005743;GO:0016021;GO:0031966;GO:0042626;GO:0043190;GO:0055085;GO:0062157;GO:0071805;GO:0140359	protein binding;ATP binding;nucleoplasm;nucleolus;mitochondrion;mitochondrial inner membrane;integral component of membrane;mitochondrial membrane;ATPase-coupled transmembrane transporter activity;ATP-binding cassette (ABC) transporter complex;transmembrane transport;mitochondrial ATP-gated potassium channel complex;potassium ion transmembrane transport;ABC-type transporter activity
7225	ZNF432	0.0064942	0.013882	0.855759	2	2.8145	2.18747	GO:0000978;GO:0000981;GO:0005515;GO:0005634;GO:0005654;GO:0006357;GO:0046872	RNA polymerase II cis-regulatory region sequence-specific DNA binding;DNA-binding transcription factor activity, RNA polymerase II-specific;protein binding;nucleus;nucleoplasm;regulation of transcription by RNA polymerase II;metal ion binding
7245	LOC149373	0.0028488	0.0074437	0.822383	2	1.1633	2.54534		NA
7341	HSF4	0.0016159	0.0045268	0.695904	2	1.9483	2.79159	GO:0000122;GO:0000785;GO:0000978;GO:0000981;GO:0003700;GO:0005634;GO:0006357;GO:0007601;GO:0008284;GO:0016607;GO:0033169;GO:0042802;GO:0045597;GO:0045944;GO:0048468;GO:0070306;GO:1990837	negative regulation of transcription by RNA polymerase II;chromatin;RNA polymerase II cis-regulatory region sequence-specific DNA binding;DNA-binding transcription factor activity, RNA polymerase II-specific;DNA-binding transcription factor activity;nucleus;regulation of transcription by RNA polymerase II;visual perception;positive regulation of cell population proliferation;nuclear speck;histone…
7436	LOC286238	0.0035168	0.0086627	0.839309	2	2.3846	2.45385		NA
7492	CCL17	0.0025355	0.0068812	0.79769	1	-1.4833	2.59594	GO:0002548;GO:0005102;GO:0005515;GO:0005576;GO:0005615;GO:0006935;GO:0006954;GO:0007186;GO:0007267;GO:0007275;GO:0008009;GO:0030593;GO:0031729;GO:0043547;GO:0045662;GO:0048020;GO:0048247;GO:0070098;GO:0070374;GO:0071346;GO:0071347;GO:0071356	monocyte chemotaxis;signaling receptor binding;protein binding;extracellular region;extracellular space;chemotaxis;inflammatory response;G protein-coupled receptor signaling pathway;cell-cell signaling;multicellular organism development;chemokine activity;neutrophil chemotaxis;CCR4 chemokine receptor binding;positive regulation of GTPase activity;negative regulation of myoblast differentiation;CC…
7525	KRT33B	0.0075695	0.015777	0.855759	2	1.2758	2.12093	GO:0005198;GO:0005515;GO:0005615;GO:0005829;GO:0005882;GO:0007568;GO:0042633;GO:0070062	structural molecule activity;protein binding;extracellular space;cytosol;intermediate filament;aging;hair cycle;extracellular exosome
7527	TAX1BP1	0.0061581	0.013308	0.855759	2	0.76019	2.21055	GO:0005515;GO:0005829;GO:0006915;GO:0019900;GO:0032088;GO:0043066;GO:0046872;GO:0070062	protein binding;cytosol;apoptotic process;kinase binding;negative regulation of NF-kappaB transcription factor activity;negative regulation of apoptotic process;metal ion binding;extracellular exosome
7551	DNTT	0.0048346	0.010976	0.843284	2	1.113	2.31564	GO:0000791;GO:0003677;GO:0003887;GO:0003912;GO:0005515;GO:0005634;GO:0005654;GO:0005829;GO:0006259;GO:0006303;GO:0006304;GO:0016363;GO:0033198;GO:0046872;GO:0071897	euchromatin;DNA binding;DNA-directed DNA polymerase activity;DNA nucleotidylexotransferase activity;protein binding;nucleus;nucleoplasm;cytosol;DNA metabolic process;double-strand break repair via nonhomologous end joining;DNA modification;nuclear matrix;response to ATP;metal ion binding;DNA biosynthetic process
7754	NFKBIA	0.0034231	0.0084938	0.839309	1	-0.91677	2.46558	GO:0005515;GO:0005634;GO:0005654;GO:0005737;GO:0005829;GO:0005886;GO:0006606;GO:0006915;GO:0007249;GO:0007253;GO:0008134;GO:0008139;GO:0010745;GO:0010875;GO:0010888;GO:0019899;GO:0031625;GO:0031663;GO:0032088;GO:0032270;GO:0032495;GO:0033209;GO:0033256;GO:0034142;GO:0035994;GO:0042127;GO:0042802;GO:0042994;GO:0043330;GO:0043392;GO:0045638;GO:0045746;GO:0045944;GO:0050729;GO:0051059;GO:0070417;GO:…	protein binding;nucleus;nucleoplasm;cytoplasm;cytosol;plasma membrane;protein import into nucleus;apoptotic process;I-kappaB kinase/NF-kappaB signaling;cytoplasmic sequestering of NF-kappaB;transcription factor binding;nuclear localization sequence binding;negative regulation of macrophage derived foam cell differentiation;positive regulation of cholesterol efflux;negative regulation of lipid sto…
7808	IDNK	0.00025701	0.00078144	0.393043	2	0.82986	3.59005	GO:0003674;GO:0005524;GO:0008150;GO:0016310;GO:0046177;GO:0046316	molecular_function;ATP binding;biological_process;phosphorylation;D-gluconate catabolic process;gluconokinase activity
7824	OTOP2	0.0013162	0.0037223	0.694545	3	3.1192	2.88068	GO:0005515;GO:0005886;GO:0015252;GO:0016021;GO:1902600	protein binding;plasma membrane;proton channel activity;integral component of membrane;proton transmembrane transport
7932	FAM131C	0.0070888	0.014962	0.855759	2	2.6951	2.14943	GO:0005515	protein binding
7950	BZW1	0.0024833	0.0068035	0.79769	1	-1.4539	2.60497	GO:0003723;GO:0005737;GO:0016020;GO:0045296	RNA binding;cytoplasm;membrane;cadherin binding
8042	GARNL3	0.006551	0.013992	0.855759	1	0.6395	2.18369	GO:0005096;GO:0005737;GO:0051056;GO:0090630	GTPase activator activity;cytoplasm;regulation of small GTPase mediated signal transduction;activation of GTPase activity
8164	TRAF2	0.0045226	0.010406	0.843284	2	1.8897	2.34461	GO:0000151;GO:0002637;GO:0002726;GO:0002947;GO:0004842;GO:0005164;GO:0005174;GO:0005515;GO:0005654;GO:0005829;GO:0005938;GO:0007165;GO:0007250;GO:0008270;GO:0009898;GO:0012506;GO:0019899;GO:0019901;GO:0019903;GO:0023019;GO:0030163;GO:0030674;GO:0031435;GO:0031625;GO:0031996;GO:0032743;GO:0033209;GO:0034351;GO:0034622;GO:0034976;GO:0035631;GO:0042802;GO:0042981;GO:0043120;GO:0043122;GO:0043123;GO:…	ubiquitin ligase complex;regulation of immunoglobulin production;positive regulation of T cell cytokine production;tumor necrosis factor receptor superfamily complex;ubiquitin-protein transferase activity;tumor necrosis factor receptor binding;CD40 receptor binding;protein binding;nucleoplasm;cytosol;cell cortex;signal transduction;activation of NF-kappaB-inducing kinase activity;zinc ion binding…
8199	MAPKAPK3	0.0031725	0.0080415	0.839309	2	2.4893	2.4986	GO:0000165;GO:0002224;GO:0004674;GO:0004683;GO:0004708;GO:0005515;GO:0005516;GO:0005524;GO:0005634;GO:0005654;GO:0005737;GO:0005829;GO:0007165;GO:0009931;GO:0018105;GO:0032496;GO:0034097;GO:0035556;GO:0044351;GO:0046777;GO:0048010;GO:0051019;GO:0106310;GO:0106311	MAPK cascade;toll-like receptor signaling pathway;protein serine/threonine kinase activity;calmodulin-dependent protein kinase activity;MAP kinase kinase activity;protein binding;calmodulin binding;ATP binding;nucleus;nucleoplasm;cytoplasm;cytosol;signal transduction;calcium-dependent protein serine/threonine kinase activity;peptidyl-serine phosphorylation;response to lipopolysaccharide;response …
8493	SPANXN3	0.0037362	0.0090253	0.843284	1	-0.46436	2.42757	GO:0005515	protein binding
8542	MZB1	0.0067593	0.014373	0.855759	1	-0.31861	2.1701	GO:0002639;GO:0005515;GO:0005576;GO:0005788;GO:0006915;GO:0008284;GO:0030888;GO:0033622;GO:0034663;GO:0042127;GO:0046626	positive regulation of immunoglobulin production;protein binding;extracellular region;endoplasmic reticulum lumen;apoptotic process;positive regulation of cell population proliferation;regulation of B cell proliferation;integrin activation;endoplasmic reticulum chaperone complex;regulation of cell population proliferation;regulation of insulin receptor signaling pathway
8580	C8orf82	0.0053007	0.011789	0.843831	1	-0.85295	2.27567		NA
8631	ZNF189	0.0061293	0.013265	0.855759	2	1.1092	2.21259	GO:0000978;GO:0000981;GO:0005634;GO:0006357;GO:0046872	RNA polymerase II cis-regulatory region sequence-specific DNA binding;DNA-binding transcription factor activity, RNA polymerase II-specific;nucleus;regulation of transcription by RNA polymerase II;metal ion binding
8676	PPARG	0.0060003	0.013037	0.855759	2	0.48018	2.22183	GO:0000122;GO:0000785;GO:0000976;GO:0000978;GO:0000981;GO:0001227;GO:0001890;GO:0003677;GO:0003682;GO:0003690;GO:0003700;GO:0004879;GO:0004955;GO:0005515;GO:0005634;GO:0005654;GO:0005829;GO:0006357;GO:0006629;GO:0006631;GO:0006919;GO:0007165;GO:0007186;GO:0007584;GO:0008022;GO:0008134;GO:0008217;GO:0008270;GO:0009755;GO:0010628;GO:0010629;GO:0010742;GO:0010745;GO:0010862;GO:0010875;GO:0010887;GO:…	negative regulation of transcription by RNA polymerase II;chromatin;transcription cis-regulatory region binding;RNA polymerase II cis-regulatory region sequence-specific DNA binding;DNA-binding transcription factor activity, RNA polymerase II-specific;DNA-binding transcription repressor activity, RNA polymerase II-specific;placenta development;DNA binding;chromatin binding;double-stranded DNA bin…
8727	CREG2	0.001386	0.0038974	0.695904	1	-0.86572	2.85824	GO:0005615;GO:0005783;GO:0005794	extracellular space;endoplasmic reticulum;Golgi apparatus
8745	SH3D21	0.0047794	0.010887	0.843284	2	0.22835	2.32063	GO:0005654;GO:0005886	nucleoplasm;plasma membrane
8772	GPR149	0.0030055	0.0077204	0.833669	2	2.5379	2.52208	GO:0001546;GO:0001547;GO:0004930;GO:0005887;GO:0007218;GO:0042277;GO:0042923;GO:0043005;GO:0060280	preantral ovarian follicle growth;antral ovarian follicle growth;G protein-coupled receptor activity;integral component of plasma membrane;neuropeptide signaling pathway;peptide binding;neuropeptide binding;neuron projection;negative regulation of ovulation
8792	TRPV5	0.005405	0.011965	0.843831	1	0.90383	2.2672	GO:0005216;GO:0005262;GO:0005515;GO:0005516;GO:0005886;GO:0005887;GO:0006816;GO:0016324;GO:0035809;GO:0046872;GO:0051289;GO:0055074;GO:0070588;GO:0098703	ion channel activity;calcium channel activity;protein binding;calmodulin binding;plasma membrane;integral component of plasma membrane;calcium ion transport;apical plasma membrane;regulation of urine volume;metal ion binding;protein homotetramerization;calcium ion homeostasis;calcium ion transmembrane transport;calcium ion import across plasma membrane
8799	PRKAR2A	0.0055092	0.012166	0.850999	1	-1.1364	2.25891	GO:0004862;GO:0005515;GO:0005737;GO:0005813;GO:0005829;GO:0005886;GO:0005925;GO:0005930;GO:0005952;GO:0008603;GO:0016020;GO:0019904;GO:0030552;GO:0031588;GO:0031625;GO:0032991;GO:0034236;GO:0035556;GO:0044853;GO:0070062;GO:0097546;GO:2000480	cAMP-dependent protein kinase inhibitor activity;protein binding;cytoplasm;centrosome;cytosol;plasma membrane;focal adhesion;axoneme;cAMP-dependent protein kinase complex;cAMP-dependent protein kinase regulator activity;membrane;protein domain specific binding;cAMP binding;nucleotide-activated protein kinase complex;ubiquitin protein ligase binding;protein-containing complex;protein kinase A cata…
8880	CRH	0.0049727	0.011216	0.843284	2	0.73007	2.30341	GO:0001934;GO:0001963;GO:0003085;GO:0005102;GO:0005179;GO:0005184;GO:0005515;GO:0005576;GO:0005615;GO:0005737;GO:0006954;GO:0007165;GO:0007268;GO:0007565;GO:0007567;GO:0007611;GO:0008202;GO:0008284;GO:0008306;GO:0008628;GO:0010628;GO:0010629;GO:0010700;GO:0010841;GO:0010942;GO:0014062;GO:0016101;GO:0017045;GO:0021854;GO:0032811;GO:0033685;GO:0035774;GO:0035902;GO:0042322;GO:0042493;GO:0043196;GO:…	positive regulation of protein phosphorylation;synaptic transmission, dopaminergic;negative regulation of systemic arterial blood pressure;signaling receptor binding;hormone activity;neuropeptide hormone activity;protein binding;extracellular region;extracellular space;cytoplasm;inflammatory response;signal transduction;chemical synaptic transmission;female pregnancy;parturition;learning or memor…
8961	NUAK2	0.0073318	0.01537	0.855759	1	-0.36367	2.13479	GO:0000287;GO:0004674;GO:0005515;GO:0005524;GO:0005737;GO:0006468;GO:0006915;GO:0030036;GO:0035556;GO:0042149;GO:0043066;GO:0106310;GO:0106311	magnesium ion binding;protein serine/threonine kinase activity;protein binding;ATP binding;cytoplasm;protein phosphorylation;apoptotic process;actin cytoskeleton organization;intracellular signal transduction;cellular response to glucose starvation;negative regulation of apoptotic process;protein serine kinase activity;protein threonine kinase activity
9030	CD37	0.004623	0.0106	0.843284	1	-1.2832	2.33508	GO:0001772;GO:0005515;GO:0005887;GO:0016020;GO:0070062	immunological synapse;protein binding;integral component of plasma membrane;membrane;extracellular exosome
9202	CACNG7	0.0031621	0.0080172	0.839309	1	-0.95501	2.50002	GO:0005245;GO:0005246;GO:0005515;GO:0005769;GO:0005886;GO:0005891;GO:0006816;GO:0016247;GO:0019226;GO:0032281;GO:0043025;GO:0043488;GO:0044300;GO:0051968;GO:0070588;GO:0098839;GO:0098943;GO:0098970;GO:0098978;GO:0099061;GO:0099590;GO:0099645;GO:1903861;GO:1990454;GO:2000311	voltage-gated calcium channel activity;calcium channel regulator activity;protein binding;early endosome;plasma membrane;voltage-gated calcium channel complex;calcium ion transport;channel regulator activity;transmission of nerve impulse;AMPA glutamate receptor complex;neuronal cell body;regulation of mRNA stability;cerebellar mossy fiber;positive regulation of synaptic transmission, glutamatergi…
9229	KIF5A	0.0080869	0.016662	0.855759	2	0.47928	2.09222	GO:0003774;GO:0003777;GO:0005515;GO:0005524;GO:0005829;GO:0005871;GO:0005874;GO:0007018;GO:0007268;GO:0007411;GO:0008017;GO:0008574;GO:0016020;GO:0016192;GO:0016887;GO:0019894;GO:0030705;GO:0032839;GO:0035253;GO:0043204;GO:0045202;GO:0048471;GO:0048489;GO:0098971;GO:0099641;GO:1904115;GO:1990049	cytoskeletal motor activity;microtubule motor activity;protein binding;ATP binding;cytosol;kinesin complex;microtubule;microtubule-based movement;chemical synaptic transmission;axon guidance;microtubule binding;plus-end-directed microtubule motor activity;membrane;vesicle-mediated transport;ATP hydrolysis activity;kinesin binding;cytoskeleton-dependent intracellular transport;dendrite cytoplasm;c…
9343	ZNF283	0.0031446	0.0079851	0.839309	2	0.74645	2.50243	GO:0000978;GO:0000981;GO:0005634;GO:0006357;GO:0046872	RNA polymerase II cis-regulatory region sequence-specific DNA binding;DNA-binding transcription factor activity, RNA polymerase II-specific;nucleus;regulation of transcription by RNA polymerase II;metal ion binding
9413	PRSS12	0.0089441	0.018181	0.857406	1	0.34633	2.04846	GO:0004252;GO:0005044;GO:0005886;GO:0006887;GO:0006897;GO:0008236;GO:0030424;GO:0030425;GO:0031410;GO:0031638;GO:0043083;GO:0043195	serine-type endopeptidase activity;scavenger receptor activity;plasma membrane;exocytosis;endocytosis;serine-type peptidase activity;axon;dendrite;cytoplasmic vesicle;zymogen activation;synaptic cleft;terminal bouton
9501	SPTBN4	0.00091542	0.0026277	0.682046	2	1.7372	3.03838	GO:0002028;GO:0003779;GO:0005200;GO:0005515;GO:0005543;GO:0005737;GO:0005829;GO:0005884;GO:0005886;GO:0005912;GO:0007010;GO:0007409;GO:0007605;GO:0007628;GO:0008091;GO:0009566;GO:0010459;GO:0014704;GO:0016020;GO:0016192;GO:0016363;GO:0016605;GO:0019226;GO:0019902;GO:0021952;GO:0030506;GO:0030507;GO:0033135;GO:0033268;GO:0033270;GO:0040018;GO:0043025;GO:0043194;GO:0043203;GO:0045162;GO:0051693;GO:…	regulation of sodium ion transport;actin binding;structural constituent of cytoskeleton;protein binding;phospholipid binding;cytoplasm;cytosol;actin filament;plasma membrane;adherens junction;cytoskeleton organization;axonogenesis;sensory perception of sound;adult walking behavior;spectrin;fertilization;negative regulation of heart rate;intercalated disc;membrane;vesicle-mediated transport;nuclea…
9584	ZNF471	0.0083406	0.017104	0.856024	2	0.73341	2.0788	GO:0000978;GO:0000981;GO:0005634;GO:0006357;GO:0046872	RNA polymerase II cis-regulatory region sequence-specific DNA binding;DNA-binding transcription factor activity, RNA polymerase II-specific;nucleus;regulation of transcription by RNA polymerase II;metal ion binding
9610	CD300A	0.0038744	0.0092869	0.843284	2	0.87476	2.4118	GO:0001786;GO:0002376;GO:0004888;GO:0005515;GO:0005886;GO:0007155;GO:0008429;GO:0016020;GO:0016021;GO:0030889;GO:0032516;GO:0033007;GO:0034125;GO:0038023;GO:0043305;GO:0043407;GO:0048147;GO:0050856;GO:0050859;GO:0051134;GO:0060101;GO:0070062;GO:0070821;GO:0101003;GO:1902564;GO:1902567;GO:1902569;GO:2000417	phosphatidylserine binding;immune system process;transmembrane signaling receptor activity;protein binding;plasma membrane;cell adhesion;phosphatidylethanolamine binding;membrane;integral component of membrane;negative regulation of B cell proliferation;positive regulation of phosphoprotein phosphatase activity;negative regulation of mast cell activation involved in immune response;negative regul…
9626	C2orf16	0.0023197	0.0064932	0.782708	3	3.0331	2.63457	GO:0005634;GO:0070062	nucleus;extracellular exosome
9658	MTERF1	0.0064989	0.013893	0.855759	1	0.88023	2.18716	GO:0003676;GO:0003690;GO:0003723;GO:0005515;GO:0005739;GO:0005759;GO:0006353;GO:0006355;GO:0006393;GO:0032392;GO:0042645	nucleic acid binding;double-stranded DNA binding;RNA binding;protein binding;mitochondrion;mitochondrial matrix;DNA-templated transcription, termination;regulation of transcription, DNA-templated;termination of mitochondrial transcription;DNA geometric change;mitochondrial nucleoid
9726	C17orf67	0.00064723	0.0019149	0.630611	2	1.0392	3.18894	GO:0005515;GO:0005576	protein binding;extracellular region
9787	C11orf80	0.0089961	0.018276	0.857406	1	0.67955	2.04595	GO:0005694;GO:0007131;GO:0042138	chromosome;reciprocal meiotic recombination;meiotic DNA double-strand break formation
9840	TLN1	0.0044144	0.010218	0.843284	1	-0.86248	2.35513	GO:0001726;GO:0001786;GO:0005178;GO:0005200;GO:0005515;GO:0005576;GO:0005829;GO:0005856;GO:0005886;GO:0005912;GO:0005925;GO:0007043;GO:0007044;GO:0007229;GO:0009986;GO:0017166;GO:0030274;GO:0030866;GO:0032587;GO:0033622;GO:0035091;GO:0045296;GO:0051015;GO:0070062;GO:0070527;GO:0098609	ruffle;phosphatidylserine binding;integrin binding;structural constituent of cytoskeleton;protein binding;extracellular region;cytosol;cytoskeleton;plasma membrane;adherens junction;focal adhesion;cell-cell junction assembly;cell-substrate junction assembly;integrin-mediated signaling pathway;cell surface;vinculin binding;LIM domain binding;cortical actin cytoskeleton organization;ruffle membrane…
9854	CREM	0.0049358	0.011152	0.843284	2	2.5179	2.30664	GO:0000122;GO:0000785;GO:0000977;GO:0000978;GO:0000981;GO:0001227;GO:0003677;GO:0005515;GO:0005634;GO:0005667;GO:0005737;GO:0006355;GO:0006357;GO:0007165;GO:0007283;GO:0008140;GO:0030154;GO:0048511;GO:1990589;GO:1990837	negative regulation of transcription by RNA polymerase II;chromatin;RNA polymerase II transcription regulatory region sequence-specific DNA binding;RNA polymerase II cis-regulatory region sequence-specific DNA binding;DNA-binding transcription factor activity, RNA polymerase II-specific;DNA-binding transcription repressor activity, RNA polymerase II-specific;DNA binding;protein binding;nucleus;tr…
9894	CT47A11	0.0022138	0.0061891	0.77794	3	2.7683	2.65486		NA
9915	SLC39A9	0.0010875	0.0030825	0.692619	2	1.5258	2.96357	GO:0005515;GO:0006829;GO:0016021;GO:0046873;GO:0055085	protein binding;zinc ion transport;integral component of membrane;metal ion transmembrane transporter activity;transmembrane transport
9931	PLCB4	0.0018442	0.0051489	0.723603	3	2.8836	2.73419	GO:0004435;GO:0004629;GO:0005509;GO:0005515;GO:0005634;GO:0005790;GO:0005829;GO:0007186;GO:0014069;GO:0016042;GO:0030425;GO:0048015;GO:0050804;GO:0098688;GO:0098978	phosphatidylinositol phospholipase C activity;phospholipase C activity;calcium ion binding;protein binding;nucleus;smooth endoplasmic reticulum;cytosol;G protein-coupled receptor signaling pathway;postsynaptic density;lipid catabolic process;dendrite;phosphatidylinositol-mediated signaling;modulation of chemical synaptic transmission;parallel fiber to Purkinje cell synapse;glutamatergic synapse
9965	ASPHD2	0.0043418	0.010093	0.843284	2	2.976	2.36233	GO:0016020;GO:0016021;GO:0018193;GO:0046872;GO:0051213	membrane;integral component of membrane;peptidyl-amino acid modification;metal ion binding;dioxygenase activity
9995	MEAF6	0.0089795	0.01825	0.857406	2	1.3086	2.04675	GO:0000776;GO:0005515;GO:0005654;GO:0005730;GO:0035267;GO:0043968;GO:0043981;GO:0043982;GO:0043983;GO:0043984;GO:0044154;GO:0070776;GO:1990467;GO:1990468	kinetochore;protein binding;nucleoplasm;nucleolus;NuA4 histone acetyltransferase complex;histone H2A acetylation;histone H4-K5 acetylation;histone H4-K8 acetylation;histone H4-K12 acetylation;histone H4-K16 acetylation;histone H3-K14 acetylation;MOZ/MORF histone acetyltransferase complex;NuA3a histone acetyltransferase complex;NuA3b histone acetyltransferase complex
10024	SMIM10L1	0.0023235	0.0065072	0.782708	2	2.2145	2.63386		NA
10048	OR1M1	0.0033709	0.0084042	0.839309	1	-0.47251	2.47225	GO:0004930;GO:0004984;GO:0005886;GO:0007186;GO:0016021;GO:0050911	G protein-coupled receptor activity;olfactory receptor activity;plasma membrane;G protein-coupled receptor signaling pathway;integral component of membrane;detection of chemical stimulus involved in sensory perception of smell
10129	ADGRG5	0.0027174	0.0071935	0.808765	2	1.8518	2.56585	GO:0004930;GO:0005887;GO:0007166;GO:0007186;GO:0007189;GO:0016021	G protein-coupled receptor activity;integral component of plasma membrane;cell surface receptor signaling pathway;G protein-coupled receptor signaling pathway;adenylate cyclase-activating G protein-coupled receptor signaling pathway;integral component of membrane
10158	SYBU	0.00024925	0.00076383	0.393043	3	3.0132	3.60336	GO:0000139;GO:0005515;GO:0005874;GO:0005881;GO:0008017;GO:0016021;GO:0017075;GO:0019894;GO:0019896;GO:0031410;GO:0031982;GO:0035774;GO:0043231;GO:0060025;GO:0060074;GO:0097433;GO:1904115;GO:1990048	Golgi membrane;protein binding;microtubule;cytoplasmic microtubule;microtubule binding;integral component of membrane;syntaxin-1 binding;kinesin binding;axonal transport of mitochondrion;cytoplasmic vesicle;vesicle;positive regulation of insulin secretion involved in cellular response to glucose stimulus;intracellular membrane-bounded organelle;regulation of synaptic activity;synapse maturation;d…
10264	KDM4D	0.00012939	0.00042711	0.267167	3	3.557	3.8881	GO:0000724;GO:0001932;GO:0003684;GO:0005515;GO:0005634;GO:0005654;GO:0005721;GO:0006338;GO:0031490;GO:0032452;GO:0032454;GO:0033169;GO:0035563;GO:0035861;GO:0046872;GO:0051213;GO:0071479;GO:0072562;GO:1900113;GO:2001034	double-strand break repair via homologous recombination;regulation of protein phosphorylation;damaged DNA binding;protein binding;nucleus;nucleoplasm;pericentric heterochromatin;chromatin remodeling;chromatin DNA binding;histone demethylase activity;histone demethylase activity (H3-K9 specific);histone H3-K9 demethylation;positive regulation of chromatin binding;site of double-strand break;metal …
10366	C12orf56	0.0077481	0.016098	0.855759	2	0.99882	2.1108		NA
10386	LNPEP	0.0057697	0.012638	0.855759	1	0.37104	2.23885	GO:0000209;GO:0002480;GO:0004177;GO:0005515;GO:0005576;GO:0005737;GO:0005765;GO:0005829;GO:0005886;GO:0005887;GO:0006508;GO:0007165;GO:0007267;GO:0007565;GO:0008217;GO:0008237;GO:0008270;GO:0016020;GO:0031905;GO:0042277;GO:0043171;GO:0070006;GO:0120163	protein polyubiquitination;antigen processing and presentation of exogenous peptide antigen via MHC class I, TAP-independent;aminopeptidase activity;protein binding;extracellular region;cytoplasm;lysosomal membrane;cytosol;plasma membrane;integral component of plasma membrane;proteolysis;signal transduction;cell-cell signaling;female pregnancy;regulation of blood pressure;metallopeptidase activit…
10464	CTXN2	0.0069154	0.014655	0.855759	1	0.55465	2.16018	GO:0016021	integral component of membrane
10478	C17orf97	0.0087881	0.017907	0.857406	1	-0.46981	2.05611	GO:0016598	protein arginylation
10479	C10orf10	0.0092039	0.018645	0.857406	1	-0.13503	2.03603	GO:0005737;GO:0005739;GO:0005777;GO:0006914;GO:0010506;GO:0043231	cytoplasm;mitochondrion;peroxisome;autophagy;regulation of autophagy;intracellular membrane-bounded organelle
10491	ZMAT1	0.0011872	0.0033524	0.692619	3	3.0121	2.92548	GO:0003677;GO:0005634;GO:0008270	DNA binding;nucleus;zinc ion binding
10522	GLB1L2	0.00018314	0.00058822	0.330664	2	1.455	3.73722	GO:0004565;GO:0005515;GO:0005576;GO:0005773;GO:0005975	beta-galactosidase activity;protein binding;extracellular region;vacuole;carbohydrate metabolic process
10553	FAM162B	0.007708	0.016022	0.855759	2	1.7609	2.11306	GO:0016021	integral component of membrane
10612	FAM168A	0.0036318	0.00886	0.842495	1	0.10833	2.43988	GO:0005515;GO:1905053	protein binding;positive regulation of base-excision repair
10639	C2orf15	0.0070716	0.014929	0.855759	1	0.21793	2.15048	GO:0003723;GO:0005515	RNA binding;protein binding
[truncated: 313 more rows]
